# Supplementary material for: Resource consumption of multi-substance users in the emergency room: A neglected patient group
Source: PLoS One. 2019 Sep 26;14(9):e0223118. doi: 10.1371/journal.pone.0223118 (PMC6763017; doi:10.1371/journal.pone.0223118)
Supplement: S1 File — (XLSX) [file pone.0223118.s001.xlsx]

## Sheet: data
id	pid_anonym	case	match_id	heavy_users	sex_m1	age	referral	private_insurance	triage	resuscitation_room	walk_in	special_night	special_weekend	season_code	revisit	discipline	entry_date	los_insel_days	los_ED_min	dow_sunday0	time_admission	discharge	iv_drug	drug_related_1direct_2indir_3no	medical_prop_1	medical_prop_2	medical_prop_3	surg_prob_1	surg_prob_2	surg_prob_3	psych_1	psych_2	charlson_com_index	xray_yn	sono_yn	ct_yn	mr_yn	ICUyn	in_hospital_death	total_costs	total_res_tax	doctor_resources_tax	doctor_patient_time_min	doctor_admin_min	doctor_medicalreport_min	nurse_resources_tax	labor_tax	radiology_total
97969	1	No	722	No	Female	41		No	Semi-urgent	No	No	No	Yes	Winter	Yes	Fast-Track	2015-01-04	0	63	0	Day (6am to 5 pm)	discharge at home											4	No	No	No	No	No	No	151.25	79.6	44.4	10	5	0	35.2	0	0
110747	2	No	641	No	Male	39		No	Urgent	No	Yes	Yes	No	Spring	No	Surgery	2014-04-02	0.2	247	3	Evening (5pm to 10pm)	discharge at home											0	Yes	Yes	Yes	No	No	No	2432.9	2265.8	388.8	64.8	30	11	35.2	139	1702.8
41434	3	No	159	No	Male	32		No	Urgent	No	Yes	No	No	Spring	Yes	Surgery	2013-06-04	6.8	261	2	Evening (5pm to 10pm)	hospital admission											0	Yes	No	No	No	No	No	850	209.4	35.6	5	5	0	35.2	51.2	87.2
72262	4	No	986	Yes	Female	27		No	Urgent	No	Yes	Yes	No	Spring	Yes	Surgery	2014-04-29	0.2	272	2	Evening (5pm to 10pm)	discharge at home											0	Yes	Yes	No	No	No	No	1194.61	704.2	388.8	45	50	11	35.2	142	138
35430	5	No	994	Yes	Female	35		No	High urgent	No	No	No	Yes	Spring	Yes	Internal medicine	2013-03-31	0.2	262	0	Day (6am to 5 pm)	discharge at home											0	No	No	No	No	No	No	1391.85	921.6	566.2	109.8	40	20	19	336.4	0
72391	6	No	1334	No	Male	39		No	Urgent	No	Yes	No	No	Spring	Yes	Surgery	2014-05-01	0.4	559	4	Day (6am to 5 pm)	discharge at home											1	No	Yes	Yes	No	No	No	2902.89	2029.4	1125.8	149.8	159.6	22	35.2	196	672.4
71110	7	No	431	No	Male	27		No	Urgent	No	Yes	No	No	Spring	No	Fast-Track	2014-04-18	0	86	5	Day (6am to 5 pm)	discharge at home											0	No	No	No	No	No	No	246.51	157.8	157.8	30	0	11	0	0	0
107543	8	No	959	No	Male	26		No	High urgent	No	No	Yes	No	Spring	No	Internal medicine	2015-04-13	17.8	422	1	Evening (5pm to 10pm)	hospital admission											2	No	No	No	No	No	No	5123.89	2713.4	659.4	0	0	0	93.4	1960.6	0
108202	9	No	80	No	Male	28		No	Urgent	No	Yes	Yes	Yes	Spring	No	Surgery	2015-04-19	0.2	241	0	Night (10pm to 6 am)	transfer extern hospital											0	Yes	Yes	No	No	No	No	2634.84	862	379.8	50	45	11	35.2	158	288.8
37661	10	No	544	No	Male	43		No	Urgent	No	No	No	No	Spring	No	Surgery	2013-04-25	0	111	4	Day (6am to 5 pm)	discharge at home											0	Yes	No	No	No	No	No	712.72	392.4	302	60	30	20	0	0	90.4
51220	11	No	1240	No	Male	32		No	High urgent	Yes	Yes	No	No	Sommer	No	Internal medicine	2013-09-17	0.2	261	2	Day (6am to 5 pm)	discharge at home											0	No	No	No	No	No	No	962.4	451.8	264.4	35	25	11	97.6	89.8	0
38246	12	No	176	No	Female	38		No	High urgent	No	No	Yes	No	Spring	No	Surgery	2013-05-01	15.8	294	3	Evening (5pm to 10pm)	hospital admission											0	Yes	No	No	No	No	No	1807.77	1608.2	71	5	15	0	62.4	654.8	819.8
67310	13	No	245	Yes	Female	23		No	High urgent	No	No	No	Yes	Winter	Yes	Internal medicine	2014-03-09	0.2	345	0	Day (6am to 5 pm)	transfer extern hospital											0	Yes	No	No	No	No	No	4440.46	898.4	690.6	114.8	69.8	11	35.2	34.8	137.8
110757	14	No	572	No	Female	29		No	High urgent	No	Yes	Yes	No	Sommer	Yes	Surgery	2014-07-14	0	660	2	Night (10pm to 6 am)	transfer extern hospital											0	No	Yes	No	No	Yes	No	1501.75	1034.2	80	15	10	11	35.2	680.4	238.6
98795	15	No	174	No	Male	42		No	Urgent	No	Yes	No	No	Winter	Yes	Surgery	2015-01-19	6.8	449	1	Day (6am to 5 pm)	hospital admission											0	Yes	No	Yes	No	No	No	1126	737	204.2	30	30	11	35.2	62	435.6
81632	16	No	1058	No	Male	29		No	Urgent	No	Yes	Yes	No	Sommer	No	Ophthalmology	2014-07-31	0.2	389	4	Night (10pm to 6 am)	discharge at home											0	No	No	No	No	No	No	251.98	106.6	106.6	35	0	0	0	0	0
60491	17	No	389	No	Male	24		No	Urgent	No	No	No	Yes	Winter	No	Internal medicine	2013-12-29	0.2	348	0	Day (6am to 5 pm)	discharge at home											0	No	No	No	No	No	No	1272.49	925.4	508.8	69.8	50	20	35.2	381.6	0
1821	18	Yes	852	No	Male	34	ambulance/emergency medical transport	No	High urgent	No	No	Yes	No	Spring	Yes	Internal medicine	2014-04-16	1	1414	3	Night (10pm to 6 am)	transfer extern hospital	No	Direct	25						32	35	0	No	No	No	No	Yes	No	1890.78	746	746	114.8	104.8	22	0	0	0
2265	18	Yes	1290	No	Male	35	ambulance/emergency medical transport	No	High urgent	No	No	Yes	Yes	Spring	No	Internal medicine	2015-03-29	0	133	0	Evening (5pm to 10pm)	discharge at home	Yes	Direct							33		0	No	No	No	No	No	No	626.23	499.8	353.2	59.8	25	11	58.2	88.4	0
71685	20	No	1214	Yes	Female	32		Yes	Urgent	No	Yes	Yes	No	Spring	No	Internal medicine	2014-04-23	0.2	249	3	Night (10pm to 6 am)	discharge at home											0	No	No	No	No	No	No	840.19	514.6	362	45	45	20	35.2	117.2	0
89032	20	No	1135	Yes	Female	32		No	Urgent	No	Yes	Yes	No	Fall	Yes	Surgery	2014-10-14	0.2	235	2	Night (10pm to 6 am)	discharge at home											0	No	No	No	No	No	No	719.97	524.8	335.4	59.8	20	11	35.2	154	0
108807	22	No	263	No	Male	38		No	Urgent	No	Yes	No	Yes	Spring	Yes	Surgery	2015-04-25	0.2	323	6	Day (6am to 5 pm)	discharge at home											0	Yes	No	No	No	No	No	770.95	313.8	168.8	30	20	11	35.2	62	47.8
109617	23	No	165	No	Male	25		No	Urgent	No	Yes	No	Yes	Spring	Yes	Ear-Nose-Throat	2015-05-03	0	110	0	Day (6am to 5 pm)	discharge at home											0	No	No	No	No	No	No	408.55	245.2	115.4	30	5	11	35.2	94.6	0
81265	24	No	226	No	Male	23		No	Urgent	No	No	Yes	No	Sommer	No	Surgery	2014-07-28	0.2	173	1	Evening (5pm to 10pm)	discharge at home											0	No	No	Yes	No	No	No	1391.92	1129.2	239.8	55	15	29	0	0	889.4
35498	25	No	942	No	Male	24		No	Urgent	No	Yes	No	Yes	Spring	No	Surgery	2013-03-31	1.6	192	0	Evening (5pm to 10pm)	hospital admission											0	Yes	No	No	No	No	No	1484.05	842.8	689.8	30	15	11	35.2	51.2	66.4
92018	26	No	1133	No	Female	23		No	Non-urgent	No	No	Yes	No	Fall	No	Fast-Track	2014-11-13	0	633	4	Night (10pm to 6 am)	discharge at home											0	No	No	No	No	No	No	124.48	26.6	26.6	10	0	0	0	0	0
1566	27	Yes	596	No	Male	32	police/inprisonment	No	High urgent	No	No	Yes	Yes	Sommer	No	Surgery	2013-09-14	4.4	211	6	Night (10pm to 6 am)	hospital admission	Yes	No							31		0	No	No	Yes	No	No	No	1160.86	966.4	71	5	15	0	97.6	104.4	693.4
28753	28	No	494	No	Female	31		No	Semi-urgent	No	Yes	No	No	Winter	No	Surgery	2013-01-16	0	76	3	Day (6am to 5 pm)	discharge at home											1	Yes	No	No	No	No	No	425.48	184.8	97.6	20	10	11	19	0	68.2
19285	29	No	202	No	Female	30		No	Urgent	No	Yes	No	No	Sommer	No	Internal medicine	2012-09-17	0.2	195	1	Evening (5pm to 10pm)	discharge at home											0	Yes	No	No	No	No	No	1464.37	774.4	520.6	99.8	20	20	81.4	105	67.4
24386	30	No	950	No	Male	25		No	Urgent	No	Yes	Yes	Yes	Fall	No	Internal medicine	2012-11-25	0	128	0	Night (10pm to 6 am)	discharge at home											0	No	No	No	No	No	No	1002.17	502	388.8	79.8	15	11	35.2	78	0
45917	31	No	17	No	Male	44		No	High urgent	No	Yes	Yes	No	Sommer	No	Internal medicine	2013-07-22	9	246	1	Evening (5pm to 10pm)	hospital admission											4	Yes	No	No	No	No	No	643.16	393.6	44.4	10	5	0	97.6	169	82.4
108593	32	No	291	No	Female	38		No	Urgent	No	Yes	Yes	No	Spring	No	Internal medicine	2015-04-23	0	133	4	Evening (5pm to 10pm)	discharge at home											1	Yes	Yes	No	No	No	No	783.94	633.8	337.4	45	54.8	20	0	173.6	122.8
102518	33	No	1283	No	Male	38		No	High urgent	No	No	No	No	Winter	No	Surgery	2015-02-26	6.2	282	4	Day (6am to 5 pm)	hospital admission											0	Yes	No	No	No	No	No	10464.4	1147.4	589.2	0	5	0	0	489	69
92896	34	No	1112	No	Male	25		No	Urgent	No	Yes	No	No	Fall	No	Surgery	2014-11-21	0	54	5	Day (6am to 5 pm)	discharge at home											0	No	No	No	No	No	No	93.31	0	0	0	0	0	0	0	0
27829	35	No	207	No	Male	40		No	Urgent	No	No	No	Yes	Winter	No	Surgery	2013-01-05	1	110	6	Day (6am to 5 pm)	hospital admission											0	No	No	No	No	No	No	481.76	79.6	17.8	5	0	0	0	62	0
75871	36	No	969	No	Female	44		No	Urgent	No	Yes	No	No	Spring	No	Internal medicine	2014-06-06	0.4	548	5	Day (6am to 5 pm)	discharge at home											0	No	No	No	No	No	No	1286.53	641.2	282.2	55	10	20	160.2	199	0
67005	37	No	584	No	Male	24		No	Semi-urgent	No	Yes	No	No	Winter	No	Fast-Track	2014-03-06	0	14	4	Evening (5pm to 10pm)	discharge at home											0	No	No	No	No	No	No	146.82	0	0	0	0	0	0	0	0
32699	38	No	536	No	Male	30		No	High urgent	No	No	No	No	Winter	No	Surgery	2013-03-01	1	108	5	Day (6am to 5 pm)	hospital admission											0	Yes	No	No	No	No	No	288.48	140.4	17.8	0	5	0	35.2	0	87.2
23313	39	No	1064	No	Male	21		No	Urgent	No	No	Yes	Yes	Fall	No	Internal medicine	2012-11-11	0.2	415	0	Night (10pm to 6 am)	discharge at home											0	No	No	Yes	No	No	No	2141.1	1736	442	79.8	30	11	97.6	306	890.4
53354	40	No	968	No	Female	33		No	Urgent	No	No	No	No	Fall	No	Internal medicine	2013-10-09	0.2	180	3	Day (6am to 5 pm)	discharge at home											0	No	No	Yes	Yes	No	No	2044.55	1861.4	748.4	124.8	64.8	11	0	161	952
24086	41	No	306	No	Female	35		No	Urgent	No	Yes	No	No	Fall	No	Internal medicine	2012-11-21	0.8	262	3	Evening (5pm to 10pm)	hospital admission											0	Yes	No	No	No	No	No	311.31	352.8	35.6	0	10	0	0	190	127.4
100718	41	No	1008	No	Female	37		No	Urgent	No	Yes	Yes	Yes	Winter	Yes	Internal medicine	2015-02-07	1.8	366	6	Evening (5pm to 10pm)	hospital admission											0	Yes	No	No	No	Yes	No	1233.89	850	577.6	40	54.8	0	35.2	159	78
76030	43	No	42	No	Male	31		No	High urgent	No	No	Yes	Yes	Spring	Yes	Surgery	2014-06-07	7.2	252	6	Day (6am to 5 pm)	hospital admission											0	Yes	No	Yes	No	No	No	935.43	640.4	71	0	20	0	35.2	0	534.2
88833	44	No	1323	No	Male	27		No	Urgent	No	Yes	No	Yes	Fall	No	Ophthalmology	2014-10-12	0.2	156	0	Day (6am to 5 pm)	not specified											0	No	No	No	No	No	No	172.35	80	44.4	15	0	0	0	35.6	0
1515	45	Yes	545	No	Male	29	ambulance/emergency medical transport	No	High urgent	No	No	Yes	No	Sommer	No	Internal medicine	2013-08-12	0.4	469	1	Night (10pm to 6 am)	discharge at home	Yes	Direct	22								0	No	Yes	Yes	No	No	No	1431.84	1082.4	508.8	104.8	15	11	97.6	193	283.2
107063	46	No	1142	No	Female	39		No	High urgent	No	Yes	Yes	No	Spring	No	Internal medicine	2015-04-09	0.2	351	4	Day (6am to 5 pm)	discharge at home											0	Yes	No	No	No	No	No	1072.03	806.2	419.8	64.8	30	11	93.4	229.2	63.6
18518	47	No	232	No	Female	36		No	Urgent	No	Yes	Yes	No	Sommer	No	Surgery	2012-09-07	0.2	294	5	Night (10pm to 6 am)	discharge at home											0	Yes	No	No	No	No	No	1414.84	904	788.8	69.8	45	11	35.2	46.8	33.2
75941	48	No	305	No	Male	42		No	High urgent	No	No	Yes	No	Spring	No	Surgery	2014-06-06	0.2	250	5	Night (10pm to 6 am)	discharge at home											0	No	Yes	Yes	No	No	No	2545.33	1883	943.8	169.8	74.8	38	0	62	877.2
102903	49	No	118	No	Male	39		No	Urgent	No	No	Yes	Yes	Winter	No	Ear-Nose-Throat	2015-02-28	0.2	288	6	Evening (5pm to 10pm)	discharge at home											0	Yes	No	No	No	No	No	1067.5	508	380.6	45	30	0	35.2	62	30.4
58339	50	No	1133	No	Male	23		No	Urgent	No	Yes	No	No	Fall	No	Ear-Nose-Throat	2013-12-04	0	44	3	Day (6am to 5 pm)	discharge at home											0	No	No	No	No	No	No	75.36	0	0	0	0	0	0	0	0
20332	51	No	854	No	Male	27		No	Urgent	No	Yes	No	No	Fall	No	Surgery	2012-10-02	0	54	2	Day (6am to 5 pm)	discharge at home											0	No	No	No	No	No	No	471.73	110.2	110.2	5	0	11	0	0	0
53608	52	No	965	No	Male	35		No	Urgent	No	Yes	No	Yes	Fall	No	Ophthalmology	2013-10-12	0	48	6	Evening (5pm to 10pm)	not specified											0	No	No	No	No	No	No	133.53	80	80	20	5	0	0	0	0
103997	53	No	1319	No	Male	33		No	Urgent	No	Yes	No	No	Winter	No	Internal medicine	2015-03-11	0.2	317	3	Day (6am to 5 pm)	discharge at home											0	No	No	No	No	No	No	953.36	747.6	362	55	35	11	93.4	292.2	0
88990	54	No	1186	No	Male	24		No	Semi-urgent	No	Yes	No	No	Fall	No	Fast-Track	2014-10-13	0	48	1	Day (6am to 5 pm)	discharge at home											0	No	No	No	No	No	No	274.71	44.4	44.4	15	0	11	0	0	0
95215	55	No	1047	No	Female	40		No	Urgent	No	Yes	Yes	No	Fall	No	Internal medicine	2014-12-16	0.2	209	2	Night (10pm to 6 am)	discharge at home											2	Yes	No	No	No	No	No	1145.31	655.8	308.8	55	20	29	58.2	225.4	63.6
109467	56	No	487	No	Female	31		No	High urgent	No	Yes	Yes	No	Spring	No	Internal medicine	2015-05-01	3	260	5	Evening (5pm to 10pm)	hospital admission											0	No	No	No	No	No	No	1030.78	881.2	464.4	69.8	35	11	35.2	381.6	0
81350	57	No	1067	No	Male	29		No	Urgent	No	Yes	No	No	Sommer	No	Fast-Track	2014-07-29	0	70	2	Evening (5pm to 10pm)	discharge at home											0	No	No	No	No	No	No	357.66	157.8	157.8	25	5	11	0	0	0
87469	58	No	903	No	Male	32		No	Urgent	No	No	No	Yes	Fall	No	Surgery	2014-09-28	0.2	158	0	Day (6am to 5 pm)	discharge at home											0	Yes	No	No	No	No	No	989.72	486.6	390.8	89.8	25	20	0	10.6	85.2
93224	59	No	1108	No	Female	38		No	Urgent	No	Yes	Yes	No	Fall	No	Surgery	2014-11-24	0	91	1	Night (10pm to 6 am)	discharge at home											0	No	No	No	No	No	No	462.23	150.8	150.8	15	5	11	0	0	0
1848	60	Yes	878	No	Female	30	police/inprisonment	No	Life-threatening	Yes	No	No	Yes	Spring	No	Internal medicine	2014-05-10	0	55	6	Day (6am to 5 pm)	discharge at home	No	No							36		0	No	No	No	No	No	No	1336.85	809.8	539.6	104.8	35	20	35.2	235	0
13441	61	No	310	No	Male	21		No	Urgent	No	Yes	Yes	Yes	Sommer	No	Surgery	2012-06-30	0.2	136	6	Night (10pm to 6 am)	discharge at home											0	No	No	No	No	No	No	924.51	410	410	50	25	11	0	0	0
90990	62	No	737	No	Male	40		No	Urgent	No	Yes	No	Yes	Fall	No	Internal medicine	2014-11-02	0.2	258	0	Day (6am to 5 pm)	discharge at home											0	No	No	No	No	No	No	653.35	244.4	97.6	20	10	11	35.2	111.6	0
100003	63	No	256	No	Female	30		No	Urgent	No	Yes	Yes	No	Winter	No	Internal medicine	2015-01-30	0.2	189	5	Evening (5pm to 10pm)	not specified											0	Yes	No	No	No	No	No	816.25	648.4	397.6	64.8	35	11	93.4	113	44.4
42963	64	No	942	No	Male	24		No	Urgent	No	Yes	No	Yes	Sommer	Yes	Fast-Track	2013-06-22	0	114	6	Day (6am to 5 pm)	discharge at home											0	Yes	No	No	No	No	No	507.01	296.4	228.8	45	5	11	0	0	67.4
72329	65	No	774	No	Male	40		No	Semi-urgent	No	Yes	Yes	No	Spring	No	Internal medicine	2014-04-30	0	123	3	Evening (5pm to 10pm)	discharge at home											0	No	No	No	No	No	No	340.01	88.8	88.8	5	20	11	0	0	0
62251	66	No	21	Yes	Male	28		No	High urgent	No	Yes	No	No	Winter	No	Surgery	2014-01-14	0.2	157	2	Day (6am to 5 pm)	discharge at home											0	No	No	No	No	No	No	327.42	130.6	97.6	15	15	11	0	33	0
99190	66	No	741	Yes	Male	29		No	Life-threatening	Yes	No	No	No	Winter	Yes	Internal medicine	2015-01-23	7.8	78	5	Day (6am to 5 pm)	hospital admission											0	No	No	No	No	Yes	No	4891.2	2509.8	2234.2	45	30	0	93.4	182.4	0
54881	68	No	572	No	Male	29		No	Urgent	No	No	Yes	Yes	Fall	No	Surgery	2013-10-26	0.2	147	6	Night (10pm to 6 am)	discharge at home											0	Yes	Yes	Yes	No	No	No	1539.09	1531	482	69.8	40	11	0	86.2	962.8
92252	69	No	29	No	Male	48		No	Urgent	No	Yes	No	Yes	Fall	No	Ear-Nose-Throat	2014-11-15	0	128	6	Day (6am to 5 pm)	discharge at home											0	No	No	No	No	No	No	253.55	80	80	25	0	11	0	0	0
30039	70	No	1267	No	Female	27		No	Life-threatening	Yes	No	No	No	Winter	No	Surgery	2013-01-31	0.2	215	4	Day (6am to 5 pm)	discharge at home											0	Yes	Yes	Yes	No	No	No	2169.01	2041.8	650.8	114.8	45	11	0	162.6	1228.4
1335	71	Yes	370	No	Female	23	external hospital incl. psychiatric ward	No	Urgent	No	No	Yes	No	Winter	Yes	Internal medicine	2013-02-20	0.4	687	3	Night (10pm to 6 am)	discharge at home	2	Direct	25						34		0	No	No	No	No	No	No	2043.67	1200.6	708.4	119.8	69.8	20	124.8	367.4	0
2212	71	Yes	1238	No	Female	25	ambulance/emergency medical transport	No	Urgent	No	No	No	Yes	Winter	Yes	Internal medicine	2015-02-21	0.2	177	6	Day (6am to 5 pm)	discharge at home	No	Direct	25								0	No	No	No	No	No	No	616.52	559.4	379.8	50	45	11	0	179.6	0
59812	73	No	899	No	Male	32		No	Urgent	No	Yes	No	Yes	Winter	No	Surgery	2013-12-22	0.4	476	0	Day (6am to 5 pm)	discharge at home											0	Yes	No	Yes	No	No	No	2487.27	1451	928.4	139.8	99.8	40	35.2	110.8	376.6
66337	74	No	851	No	Female	24		No	Urgent	No	Yes	Yes	No	Winter	No	Ophthalmology	2014-02-28	0	28	5	Night (10pm to 6 am)	discharge at home											0	No	No	No	No	No	No	118.71	44.4	44.4	15	0	0	0	0	0
37471	75	No	1070	No	Male	28		No	Urgent	Yes	Yes	Yes	No	Spring	No	Ophthalmology	2013-04-22	0	53	1	Evening (5pm to 10pm)	discharge at home											0	No	No	No	No	No	No	160.83	62.2	62.2	20	0	0	0	0	0
36144	76	No	79	No	Male	25		No	High urgent	No	Yes	No	Yes	Spring	Yes	Surgery	2013-04-07	0.2	389	0	Day (6am to 5 pm)	discharge at home											0	Yes	No	No	No	No	No	1127.89	650.2	379.8	79.8	15	11	35.2	72.4	162.8
106030	77	No	1338	No	Male	33		No	Urgent	No	Yes	Yes	No	Spring	Yes	Surgery	2015-03-30	1	144	1	Evening (5pm to 10pm)	discharge at home											0	Yes	No	No	No	No	No	778.07	494.8	421.6	55	30	22	0	0	73.2
23513	78	No	333	No	Male	30		No	High urgent	No	Yes	Yes	No	Fall	No	Surgery	2012-11-13	0.2	227	2	Evening (5pm to 10pm)	discharge at home											0	Yes	No	Yes	No	No	No	2307.15	1777.2	319.6	55	40	11	35.2	257.6	1164.6
54996	79	No	572	No	Male	29		No	Urgent	Yes	No	No	Yes	Fall	Yes	Internal medicine	2013-10-27	6.4	168	0	Day (6am to 5 pm)	hospital admission											0	No	No	No	No	No	No	1015.01	652.2	222	35	30	0	133	297.2	0
28231	80	No	621	No	Female	27		No	Urgent	No	Yes	Yes	No	Winter	Yes	Surgery	2013-01-09	0.2	161	3	Night (10pm to 6 am)	discharge at home											0	Yes	Yes	No	No	No	No	1044.18	723.4	415.4	79.8	25	11	0	170	138
87612	81	No	379	No	Male	27		No	Life-threatening	No	Yes	Yes	No	Fall	No	Internal medicine	2014-09-29	0	121	1	Evening (5pm to 10pm)	discharge at home											0	No	No	No	No	No	No	609.14	373.4	326.6	55	25	11	0	46.8	0
56613	82	No	549	Yes	Male	37		No	Semi-urgent	No	Yes	No	No	Fall	Yes	Surgery	2013-11-14	0	135	4	Day (6am to 5 pm)	transfer extern hospital											0	Yes	Yes	Yes	No	Yes	No	1614.45	1049.6	246.6	40	15	11	35.2	218.8	548.8
108689	83	No	1029	No	Female	35		No	Urgent	No	Yes	No	Yes	Spring	No	Surgery	2015-04-25	1	1440	6	Day (6am to 5 pm)	discharge at home											0	Yes	No	No	Yes	Yes	No	3142.92	2338.4	1263	164.8	154.8	47	35.2	141.4	899
54459	84	No	77	No	Female	31		No	High urgent	No	No	Yes	No	Fall	No	Surgery	2013-10-21	0	118	1	Evening (5pm to 10pm)	discharge at home											0	No	Yes	Yes	No	No	No	487.57	345.2	62.2	15	5	11	0	0	283.2
57966	85	No	1235	Yes	Male	28		No	High urgent	No	Yes	No	Yes	Fall	Yes	Surgery	2013-11-30	2	403	6	Day (6am to 5 pm)	hospital admission											1	No	No	Yes	No	No	No	1284.49	691.4	17.8	0	5	0	35.2	270.2	368.2
2155	86	Yes	1181	No	Male	25	walk-In	No	Urgent	No	Yes	Yes	Yes	Winter	No	Internal medicine	2015-01-11	0.2	260	0	Day (6am to 5 pm)	discharge at home	No	No	24								0	Yes	No	No	No	No	No	822.56	523.2	308.8	50	25	11	35.2	132	47.2
1795	87	Yes	826	No	Male	29	ambulance/emergency medical transport	No	Urgent	No	No	Yes	No	Spring	Yes	Internal medicine	2014-03-25	0.2	182	2	Evening (5pm to 10pm)	discharge at home	No	Direct	25								0	No	No	No	No	No	No	1675.14	1256.4	761.6	99.8	104.8	22	97.6	397.2	0
64368	88	No	57	No	Male	26		No	Urgent	No	Yes	No	No	Winter	No	Surgery	2014-02-06	0.2	362	4	Day (6am to 5 pm)	discharge at home											0	Yes	No	No	No	No	No	873.28	396.2	310.8	50	45	11	35.2	0	50
2017	89	Yes	1045	No	Female	25	police/inprisonment	No	Urgent	No	No	No	No	Fall	No	Internal medicine	2014-09-26	0.2	203	5	Day (6am to 5 pm)	hospital admission	No	No	27								0	Yes	No	No	No	No	No	1116.74	622.8	468.6	79.8	40	11	0	86.8	67.4
51606	90	No	715	No	Female	29		No	Urgent	No	Yes	Yes	Yes	Sommer	No	Surgery	2013-09-21	0	135	6	Evening (5pm to 10pm)	discharge at home											0	No	Yes	Yes	No	No	No	840.52	651.8	282.2	45	20	11	35.2	51.2	283.2
70775	91	No	370	No	Male	23		No	Urgent	No	Yes	No	No	Spring	No	Surgery	2014-04-14	0	115	1	Evening (5pm to 10pm)	discharge at home											0	No	No	No	No	No	No	179.43	62.2	62.2	15	5	11	0	0	0
1122	92	Yes	159	No	Female	32	ambulance/emergency medical transport	No	Urgent	No	No	No	No	Sommer	Yes	Internal medicine	2012-09-12	0.2	200	3	Day (6am to 5 pm)	discharge at home	Yes	Direct	25								0	No	No	No	No	No	No	1256.76	928.6	362	84.8	5	11	97.6	468.8	0
1508	92	Yes	539	No	Female	33	walk-In	No	Urgent	No	Yes	No	No	Sommer	No	Surgery	2013-08-06	0	107	2	Evening (5pm to 10pm)	discharge at home	Yes	Direct	13			8					0	No	No	No	No	No	No	440.76	316.4	281.6	5	0	0	0	34.8	0
37085	94	No	1276	No	Male	26		No	Urgent	No	Yes	No	No	Spring	No	Surgery	2013-04-18	0	126	4	Day (6am to 5 pm)	discharge at home											0	Yes	No	No	No	No	No	616.49	298	239.8	60	15	22	8.2	0	50
1083	95	Yes	120	No	Male	22	walk-In	No	Urgent	No	Yes	No	No	Sommer	No	Internal medicine	2012-08-08	0.2	252	3	Evening (5pm to 10pm)	not specified	2	No							34		0	No	No	No	No	No	No	1086.49	548.6	548.6	94.8	45	11	0	0	0
40163	96	No	685	No	Female	21		No	Urgent	Yes	Yes	Yes	No	Spring	Yes	Internal medicine	2013-05-21	0	129	2	Night (10pm to 6 am)	discharge at home											0	No	No	No	No	No	No	568.37	279	222	40	25	11	0	57	0
27365	97	No	211	No	Female	31		Yes	High urgent	No	No	No	No	Winter	No	Internal medicine	2012-12-31	4.6	459	1	Day (6am to 5 pm)	transfer extern hospital											0	No	Yes	No	No	No	No	4735.17	934	71	5	15	0	35.2	310.2	517.6
39852	98	No	1112	No	Male	25		No	Urgent	No	Yes	Yes	Yes	Spring	No	Ophthalmology	2013-05-18	0.2	99	6	Evening (5pm to 10pm)	discharge at home											0	No	No	No	No	No	No	126.47	44.4	44.4	15	0	0	0	0	0
82502	99	No	1133	No	Male	23		No	High urgent	No	No	Yes	No	Sommer	No	Surgery	2014-08-08	1.6	212	5	Evening (5pm to 10pm)	hospital admission											0	No	No	Yes	No	No	No	1088.25	693.4	282.2	35	30	20	35.2	62	314.2
30253	100	No	75	No	Female	23		No	Urgent	No	Yes	Yes	Yes	Winter	No	Surgery	2013-02-03	0	98	0	Night (10pm to 6 am)	discharge at home											0	No	No	No	No	No	No	498.01	186.4	186.4	20	35	11	0	0	0
39942	101	No	171	No	Male	20		No	Urgent	No	Yes	No	No	Spring	No	Internal medicine	2013-05-20	0.2	249	1	Day (6am to 5 pm)	discharge at home											0	Yes	No	No	No	No	No	1229.26	815.2	584	119.8	35	11	35.2	110.4	85.4
101645	102	No	1202	No	Male	28		No	Urgent	No	No	No	No	Winter	No	Internal medicine	2015-02-17	0.2	340	2	Day (6am to 5 pm)	discharge at home											0	No	No	No	No	No	No	1608.55	1300.6	1130	134.8	84.8	22	0	170.6	0
1073	103	Yes	111	No	Female	23	ambulance/emergency medical transport	No	Urgent	No	No	No	No	Sommer	No	Surgery	2012-08-03	6.4	409	5	Day (6am to 5 pm)	hospital admission	No	No	15	29							0	Yes	No	No	No	No	No	285.07	362.6	17.8	0	5	0	0	262.4	82.4
2069	103	Yes	1095	No	Female	25	ambulance/emergency medical transport	No	High urgent	No	No	No	Yes	Fall	Yes	Surgery	2014-11-01	0.2	240	6	Day (6am to 5 pm)	other	No	No				1					0	Yes	Yes	Yes	No	No	No	1258.47	931	406.4	60	45	22	0	88.4	436.2
105701	105	No	313	No	Female	26		No	Urgent	No	Yes	Yes	No	Spring	No	Ophthalmology	2015-03-27	0	117	5	Evening (5pm to 10pm)	discharge at home											0	No	No	No	No	No	No	127.43	44.4	44.4	15	0	0	0	0	0
17319	106	No	1038	No	Female	22		No	Urgent	No	Yes	No	No	Sommer	No	Fast-Track	2012-08-22	0.4	470	3	Day (6am to 5 pm)	discharge at home											0	Yes	Yes	No	No	No	No	1290.68	885.8	246.6	40	15	11	35.2	99.8	504
96869	107	No	1291	No	Female	27		No	High urgent	No	Yes	No	No	Winter	No	Surgery	2014-12-31	0	89	3	Day (6am to 5 pm)	discharge at home											0	No	No	No	No	No	No	522.57	306	133.2	25	15	11	35.2	137.6	0
42601	108	No	674	No	Female	24		No	Urgent	No	Yes	Yes	No	Spring	No	Surgery	2013-06-18	0	97	2	Evening (5pm to 10pm)	discharge at home											0	Yes	No	No	No	No	No	263.01	134.4	62.2	10	10	11	0	0	72.4
1038	109	Yes	75	No	Female	23	external hospital incl. psychiatric ward	No	High urgent	No	No	No	No	Sommer	Yes	Internal medicine	2012-07-10	1	585	2	Day (6am to 5 pm)	hospital admission	No	No	19								0	No	No	Yes	No	No	No	1614.79	1834	335.4	59.8	20	11	0	1194.4	304.2
1867	109	Yes	897	No	Female	25	walk-In	No	Urgent	No	Yes	Yes	No	Spring	No	Internal medicine	2014-05-28	0.2	190	3	Night (10pm to 6 am)	discharge at home	No	No	27								1	No	No	No	No	No	No	1097.06	846.6	433.2	74.8	35	11	116.6	296.8	0
52269	111	No	903	Yes	Male	32		No	Urgent	No	Yes	Yes	No	Fall	Yes	Internal medicine	2013-09-27	0.2	266	5	Night (10pm to 6 am)	discharge at home											0	No	No	No	No	No	No	819.55	659.6	264.4	50	10	11	35.2	360	0
54623	112	No	329	No	Female	28		No	Urgent	No	Yes	No	No	Fall	No	Internal medicine	2013-10-23	0.2	305	3	Evening (5pm to 10pm)	discharge at home											0	No	No	No	No	No	No	513.75	276.2	115.4	20	15	0	35.2	125.4	0
102131	113	No	536	No	Male	30		No	Urgent	No	Yes	No	Yes	Winter	No	Fast-Track	2015-02-21	0.2	252	6	Day (6am to 5 pm)	discharge at home											0	Yes	No	No	No	No	No	633.51	462.4	228.8	45	5	11	70.6	99.4	63.6
46650	114	No	586	No	Female	32		No	Urgent	No	Yes	Yes	No	Sommer	No	Surgery	2013-07-29	0	81	1	Night (10pm to 6 am)	discharge at home											0	No	No	No	No	No	No	365.25	124.4	124.4	35	5	22	0	0	0
86718	115	No	510	No	Female	32		No	Urgent	No	Yes	No	Yes	Sommer	No	Fast-Track	2014-09-20	0	40	6	Day (6am to 5 pm)	discharge at home											0	No	No	No	No	No	No	582.44	62.2	62.2	15	5	20	0	0	0
61409	116	No	1137	No	Female	21		No	Urgent	No	Yes	No	Yes	Winter	No	Fast-Track	2014-01-05	0	92	0	Day (6am to 5 pm)	discharge at home											0	Yes	No	No	No	No	No	766.16	316.4	228.8	35	15	11	0	0	87.4
46484	117	No	310	No	Male	21		No	Urgent	No	Yes	Yes	Yes	Sommer	No	Ear-Nose-Throat	2013-07-27	0	88	6	Night (10pm to 6 am)	discharge at home											0	No	No	No	No	No	No	326.52	44.4	44.4	15	0	11	0	0	0
15196	118	No	343	Yes	Female	32		No	Urgent	No	Yes	Yes	No	Sommer	No	Surgery	2012-07-23	0.2	342	1	Evening (5pm to 10pm)	discharge at home											0	No	No	Yes	No	No	No	1118.71	904.2	166.6	20	10	11	97.6	292.6	347.2
45480	119	No	852	No	Male	34		No	Semi-urgent	No	Yes	No	No	Sommer	Yes	Ear-Nose-Throat	2013-07-18	4.8	270	4	Day (6am to 5 pm)	hospital admission											0	No	No	No	No	No	No	263.75	120.2	17.8	5	0	0	35.2	67.2	0
1137	120	Yes	172	Yes	Male	38	walk-In	No	Urgent	No	Yes	No	No	Fall	Yes	Internal medicine	2012-09-24	0.2	285	1	Day (6am to 5 pm)	discharge at home	Yes	Direct	25								0	No	No	Yes	No	No	No	866.56	678.4	211.2	35	10	11	35.2	148.8	283.2
1255	120	Yes	291	Yes	Male	38	ambulance/emergency medical transport	No	Urgent	No	No	Yes	No	Fall	Yes	Internal medicine	2012-12-19	0.2	150	3	Day (6am to 5 pm)	discharge at home	Yes	No	21								2	No	No	No	No	No	No	1184.2	675.6	455.4	79.8	25	11	97.6	122.4	0
1557	120	Yes	587	Yes	Male	39	ambulance/emergency medical transport	No	High urgent	No	No	Yes	No	Sommer	Yes	Internal medicine	2013-09-10	0.4	639	2	Evening (5pm to 10pm)	discharge at home	2	Direct	25								0	No	Yes	Yes	No	No	No	1750.68	1255.8	304.4	50	10	11	128	296.6	526.8
1900	120	Yes	930	Yes	Male	39	walk-In	No	Urgent	No	Yes	No	Yes	Sommer	Yes	Surgery	2014-06-22	0.2	144	0	Day (6am to 5 pm)	discharge at home	No	No				3					0	No	No	Yes	No	No	No	1931.42	1651.4	761	94.8	69.8	11	0	0	890.4
22004	124	No	958	No	Male	29		No	Urgent	No	Yes	No	No	Fall	No	Fast-Track	2012-10-25	0	126	4	Day (6am to 5 pm)	discharge at home											0	No	No	No	No	No	No	559.84	279.2	246.6	50	5	11	0	32.6	0
104137	125	No	54	No	Female	37		No	High urgent	No	Yes	Yes	No	Winter	No	Internal medicine	2015-03-12	0.8	1150	4	Evening (5pm to 10pm)	hospital admission											0	No	No	No	No	No	No	2192.96	550	0	0	0	0	93.4	456.6	0
63343	126	No	81	Yes	Male	21		No	Urgent	No	Yes	Yes	Yes	Winter	Yes	Internal medicine	2014-01-25	0	118	6	Evening (5pm to 10pm)	discharge at home											0	No	No	No	No	No	No	674.87	254.4	222	25	40	11	0	32.2	0
90879	127	No	1201	No	Male	28		No	High urgent	No	Yes	No	Yes	Fall	No	Internal medicine	2014-11-01	0.2	249	6	Day (6am to 5 pm)	discharge at home											0	No	No	Yes	No	No	No	1459.77	1004	239.8	20	50	11	93.4	205.4	465.4
74936	128	No	826	No	Female	29		No	Urgent	No	Yes	Yes	No	Spring	Yes	Surgery	2014-05-28	0	55	3	Night (10pm to 6 am)	discharge at home											0	Yes	Yes	No	No	No	No	607.68	379	222	59.8	5	11	19	0	138
71505	129	No	165	No	Male	25		No	High urgent	Yes	Yes	No	No	Spring	No	Surgery	2014-04-21	0.8	1095	1	Evening (5pm to 10pm)	discharge at home											0	Yes	No	Yes	No	No	No	2836.3	2075.6	859.4	129.8	104.8	11	0	371.6	844.6
27569	130	No	821	No	Female	29		No	High urgent	Yes	No	No	No	Winter	No	Surgery	2013-01-02	0.2	378	3	Day (6am to 5 pm)	discharge at home											0	No	No	Yes	No	No	No	2245.08	1753	740.8	129.8	30	11	8.2	343.6	660.4
70996	131	No	573	No	Female	32		No	Urgent	No	Yes	No	No	Spring	No	Surgery	2014-04-17	0.2	302	4	Day (6am to 5 pm)	discharge at home											0	Yes	No	Yes	No	No	No	1110.88	661.8	115.4	30	5	11	8.2	70.8	467.4
110759	132	No	792	No	Female	37		No	Urgent	No	Yes	Yes	No	Sommer	Yes	Surgery	2014-07-14	0.2	262	2	Night (10pm to 6 am)	discharge at home											0	No	No	No	No	No	No	739.53	480.2	291	55	15	11	97.6	91.4	0
68519	133	No	1238	No	Female	25		No	High urgent	No	Yes	No	Yes	Spring	No	Surgery	2014-03-22	3	147	6	Day (6am to 5 pm)	transfer extern hospital											0	Yes	Yes	Yes	No	No	No	2657.92	1738.4	566.2	99.8	50	11	35.2	522.8	614
41868	134	No	257	No	Male	34		No	High urgent	Yes	Yes	No	No	Spring	No	Internal medicine	2013-06-11	0.2	268	2	Day (6am to 5 pm)	discharge at home											0	Yes	No	No	No	No	No	1142	645.8	357.8	74.8	0	11	97.6	122.8	67.4
45189	135	No	147	No	Female	22		No	Urgent	No	Yes	No	No	Sommer	No	Surgery	2013-07-15	0	78	1	Day (6am to 5 pm)	discharge at home											0	No	No	No	No	No	No	327.62	97.6	97.6	25	5	11	0	0	0
100555	136	No	654	No	Male	32		No	Urgent	No	Yes	No	No	Winter	No	Surgery	2015-02-05	0	98	4	Evening (5pm to 10pm)	discharge at home											0	No	No	No	No	No	No	507.78	220	201	20	5	11	19	0	0
1304	137	Yes	339	No	Male	28	walk-In	No	Urgent	No	Yes	No	Yes	Winter	No	Internal medicine	2013-01-20	0.2	212	0	Day (6am to 5 pm)	discharge at home	No	No	24								0	Yes	No	No	No	No	No	1171.62	820.4	497.2	124.8	20	22	35.2	220.4	67.4
1003	138	Yes	41	No	Female	41	ambulance/emergency medical transport	No	Urgent	No	No	Yes	No	Spring	Yes	Internal medicine	2012-06-15	0.2	1440	5	Night (10pm to 6 am)	discharge at home	No	Direct	25								0	No	No	No	No	No	No	717.53	97.6	97.6	20	10	11	0	0	0
1155	138	Yes	191	No	Female	41	walk-In	No	Urgent	No	Yes	No	No	Fall	Yes	Surgery	2012-10-03	19	139	3	Day (6am to 5 pm)	hospital admission	Yes	Direct	29			8					0	No	No	No	No	No	No	2651.69	594.4	222.4	40	0	0	8.2	363.6	0
2005	140	Yes	1033	No	Male	28	walk-In	No	Urgent	No	Yes	Yes	No	Sommer	Yes	Internal medicine	2014-09-16	0.2	398	2	Night (10pm to 6 am)	discharge at home	No	Direct	23								0	No	No	No	No	No	No	953.66	427.8	246.6	35	20	11	8.2	173	0
79550	141	No	1045	No	Female	25		No	High urgent	No	Yes	No	Yes	Sommer	No	Internal medicine	2014-07-13	3.8	1191	0	Day (6am to 5 pm)	hospital admission											0	No	No	No	No	No	No	2321.27	1640.2	885.2	45	30	11	70.6	684.2	0
92892	142	No	1279	No	Male	27		No	Urgent	No	Yes	No	No	Fall	No	Fast-Track	2014-11-21	0	100	5	Day (6am to 5 pm)	discharge at home											0	No	No	No	No	No	No	269.09	44.4	44.4	15	0	11	0	0	0
1271	143	Yes	309	No	Female	46	walk-In	No	High urgent	No	Yes	No	No	Winter	Yes	Internal medicine	2012-12-31	0	615	1	Day (6am to 5 pm)	discharge at home	Yes	Direct	28								0	No	No	No	No	No	No	707.72	341.2	222	35	30	11	0	119.2	0
59822	144	No	942	No	Male	24		No	High urgent	No	No	No	No	Fall	No	Surgery	2013-12-20	0.2	276	5	Evening (5pm to 10pm)	discharge at home											2	Yes	Yes	No	No	No	No	1667.63	1286.2	870.2	94.8	54.8	22	35.2	105.8	275
48676	145	No	202	No	Male	30		No	High urgent	No	No	Yes	No	Sommer	No	Internal medicine	2013-08-20	0	133	2	Evening (5pm to 10pm)	transfer extern hospital											0	No	No	No	No	Yes	No	1114.26	852	433.2	84.8	25	11	97.6	321.2	0
89640	146	No	1136	No	Male	44		Yes	High urgent	No	No	Yes	Yes	Fall	No	Internal medicine	2014-10-19	0.2	225	0	Evening (5pm to 10pm)	discharge at home											0	Yes	No	No	No	No	No	1176.5	786.6	424.2	59.8	45	20	93.4	205.4	63.6
39180	147	No	339	Yes	Female	28		No	Urgent	No	Yes	Yes	Yes	Spring	Yes	Internal medicine	2013-05-12	0.2	171	0	Night (10pm to 6 am)	discharge at home											0	No	No	No	No	No	No	670.48	383.2	291	55	15	11	35.2	57	0
61927	147	No	317	Yes	Female	28		No	Urgent	No	Yes	Yes	No	Winter	Yes	Surgery	2014-01-10	0	24	5	Evening (5pm to 10pm)	discharge at home											0	No	No	No	No	No	No	196.01	26.6	26.6	10	0	11	0	0	0
1297	149	Yes	333	No	Male	30	ambulance/emergency medical transport	No	High urgent	No	No	No	No	Winter	No	Internal medicine	2013-01-17	0.2	165	4	Evening (5pm to 10pm)	discharge at home	Yes	Direct	25								0	No	No	No	No	No	No	1069.55	838.8	362	55	35	11	97.6	379	0
96465	150	No	887	No	Male	46		No	Urgent	No	Yes	No	Yes	Winter	No	Internal medicine	2014-12-28	2.4	186	0	Day (6am to 5 pm)	hospital admission											1	No	No	No	No	No	No	1323.5	955	282.2	45	20	20	93.4	579.6	0
2010	151	Yes	1038	No	Female	22	ambulance/emergency medical transport	No	High urgent	No	No	Yes	No	Sommer	Yes	Internal medicine	2014-09-17	0.6	909	3	Evening (5pm to 10pm)	discharge at home	2	No							34		0	No	Yes	Yes	No	No	No	2879.24	2099.6	983.6	149.8	119.8	20	19	424.8	672.4
89763	152	No	275	No	Female	34		No	Urgent	No	Yes	Yes	No	Fall	No	Ophthalmology	2014-10-20	0	41	1	Evening (5pm to 10pm)	discharge at home											0	No	No	No	No	No	No	163.86	44.4	44.4	15	0	0	0	0	0
72285	153	No	650	No	Female	43		No	Urgent	No	Yes	Yes	No	Spring	No	Internal medicine	2014-04-30	0.2	209	3	Day (6am to 5 pm)	discharge at home											0	No	No	No	No	No	No	885.37	561.4	379.8	50	45	20	97.6	84	0
65797	154	No	1112	No	Male	25		No	Urgent	No	No	Yes	Yes	Winter	No	Internal medicine	2014-02-23	0	145	0	Night (10pm to 6 am)	discharge at home											0	No	No	No	No	No	No	917.01	719.6	388.8	64.8	30	11	62.4	268.4	0
27985	155	No	1289	No	Female	20		No	Semi-urgent	No	Yes	Yes	No	Winter	No	Internal medicine	2013-01-07	0	107	1	Night (10pm to 6 am)	discharge at home											0	No	No	No	No	No	No	553.94	326.2	264.4	55	5	11	0	62	0
44481	156	No	1067	No	Male	29		No	Semi-urgent	No	Yes	No	No	Sommer	No	Fast-Track	2013-07-08	0.2	1440	2	Day (6am to 5 pm)	discharge at home											0	Yes	Yes	No	No	No	No	736.58	487.4	175.6	35	0	11	0	0	311.8
103863	156	No	686	No	Male	31		No	Semi-urgent	No	Yes	No	No	Winter	Yes	Internal medicine	2015-03-10	0	103	2	Day (6am to 5 pm)	discharge at home											0	No	No	No	No	No	No	373.32	246.6	246.6	35	20	11	0	0	0
52284	158	No	536	Yes	Male	30		No	Life-threatening	No	No	Yes	No	Fall	Yes	Surgery	2013-09-27	3.6	612	5	Night (10pm to 6 am)	hospital admission											0	No	No	No	No	No	No	2509.6	1063.4	992.8	79.8	74.8	20	70.6	0	0
31741	159	No	133	No	Female	30		No	Semi-urgent	No	Yes	No	No	Winter	No	Fast-Track	2013-02-19	1	689	2	Day (6am to 5 pm)	discharge at home											0	Yes	No	No	No	No	No	391.86	187.8	115.4	30	5	11	0	0	72.4
23002	160	No	1214	No	Female	32		No	Life-threatening	No	Yes	No	No	Fall	No	Internal medicine	2012-11-07	0.2	308	3	Day (6am to 5 pm)	discharge at home											0	Yes	No	Yes	No	No	No	1719.18	1414.6	415.4	79.8	25	11	35.2	82.8	881.4
66658	161	No	1317	No	Male	21		No	Semi-urgent	No	Yes	No	No	Winter	Yes	Fast-Track	2014-03-03	0	55	1	Day (6am to 5 pm)	discharge at home											0	No	No	No	No	No	No	176.94	62.2	62.2	15	5	0	0	0	0
1545	162	Yes	575	No	Female	46	walk-In	No	Urgent	No	Yes	No	No	Sommer	Yes	Surgery	2013-09-02	0	134	1	Day (6am to 5 pm)	discharge at home	Yes	Direct				5					0	Yes	Yes	No	No	No	No	1289.1	785.4	470.6	89.8	50	22	35.2	148.4	131.2
2128	162	Yes	1154	No	Female	48	previous medical contact	No	High urgent	No	No	No	No	Fall	Yes	Internal medicine	2014-12-16	0.2	178	2	Day (6am to 5 pm)	discharge at home	Yes	No	15								0	Yes	No	No	No	No	No	1420.82	893.6	557.4	84.8	59.8	20	70.6	202	63.6
32009	164	No	570	No	Female	41		No	High urgent	Yes	Yes	Yes	No	Winter	No	Internal medicine	2013-02-21	1	1440	4	Evening (5pm to 10pm)	transfer extern hospital											0	No	No	No	No	No	No	2486.08	1383.2	832.6	169.8	54.8	11	124.8	425.8	0
1110	165	Yes	147	No	Female	22	police/inprisonment	No	High urgent	No	No	Yes	Yes	Sommer	Yes	Internal medicine	2012-09-02	0.4	566	0	Night (10pm to 6 am)	transfer extern hospital	No	Direct							33		0	No	No	No	No	No	No	880.48	546.6	97.6	10	20	0	97.6	351.4	0
1640	165	Yes	670	No	Female	24	ambulance/emergency medical transport	No	High urgent	No	No	No	No	Fall	Yes	Internal medicine	2013-11-19	0.8	1121	2	Day (6am to 5 pm)	discharge at home	2	Direct							33		0	No	No	No	No	No	No	1672.59	844.4	415.4	74.8	30	20	97.6	331.4	0
1644	165	Yes	674	No	Female	24	ambulance/emergency medical transport	No	Urgent	No	No	Yes	No	Fall	No	Internal medicine	2013-11-21	0.2	320	4	Evening (5pm to 10pm)	transfer extern hospital	Yes	Direct							31	33	0	No	No	No	No	Yes	No	2219.45	794.8	379.8	64.8	30	11	97.6	317.2	0
55246	168	No	1069	No	Male	36		No	Urgent	No	Yes	No	No	Fall	No	Internal medicine	2013-10-30	0.2	237	3	Day (6am to 5 pm)	discharge at home											1	No	No	No	No	No	No	1114.74	793.6	366.6	74.8	5	20	97.6	329.4	0
23254	169	No	903	No	Female	32		No	Urgent	No	Yes	No	Yes	Fall	No	Internal medicine	2012-11-10	0	122	6	Evening (5pm to 10pm)	discharge at home											0	No	No	No	No	No	No	608.24	282.2	282.2	55	10	11	0	0	0
105273	170	No	168	Yes	Male	58		No	High urgent	No	Yes	Yes	No	Spring	Yes	Internal medicine	2015-03-23	0.2	247	1	Evening (5pm to 10pm)	not specified											3	No	No	Yes	No	No	No	1342.83	1191.6	464.2	45	59.8	20	35.2	62	630
65095	171	No	1151	Yes	Female	35		Yes	High urgent	No	No	No	No	Winter	Yes	Internal medicine	2014-02-14	11.2	297	5	Day (6am to 5 pm)	hospital admission											0	No	No	No	No	No	No	1074.51	612.8	375.6	74.8	5	20	97.6	139.6	0
67017	172	No	685	No	Male	21		No	Urgent	No	Yes	No	No	Winter	Yes	Fast-Track	2014-03-06	0	65	4	Evening (5pm to 10pm)	discharge at home											0	Yes	No	No	No	No	No	413.64	148.2	80	20	5	11	0	0	68.2
16442	173	No	193	No	Female	31		No	High urgent	Yes	No	Yes	No	Sommer	No	Surgery	2012-08-09	0.6	801	4	Evening (5pm to 10pm)	discharge at home											0	Yes	Yes	Yes	No	No	No	3643.69	2934.6	517.6	79.8	45	11	62.4	444.6	1910
27533	174	No	856	No	Male	23		No	Urgent	No	Yes	Yes	No	Winter	No	Internal medicine	2013-01-01	0.2	204	2	Evening (5pm to 10pm)	discharge at home											0	Yes	No	No	No	No	No	744.43	519.2	166.6	25	5	11	97.6	187.4	67.4
102479	175	No	1062	No	Male	42		No	Urgent	No	Yes	Yes	No	Winter	No	Surgery	2015-02-25	0.2	152	3	Night (10pm to 6 am)	discharge at home											0	No	No	No	No	No	No	484.15	315.2	228.8	35	15	11	19	67.6	0
1872	176	Yes	902	No	Male	44	ambulance/emergency medical transport	No	High urgent	No	No	Yes	Yes	Spring	No	Internal medicine	2014-06-01	0	111	0	Evening (5pm to 10pm)	transfer extern hospital	No	No							34		0	No	No	No	No	Yes	No	1754.5	335.4	335.4	50	30	20	0	0	0
90109	177	No	369	No	Male	21		No	Urgent	No	Yes	Yes	No	Fall	No	Ear-Nose-Throat	2014-10-24	0.2	144	5	Night (10pm to 6 am)	discharge at home											0	No	No	No	No	No	No	245.65	97.6	97.6	30	0	11	0	0	0
48298	178	No	838	No	Male	22		No	Urgent	No	Yes	No	Yes	Sommer	No	Surgery	2013-08-17	0	91	6	Day (6am to 5 pm)	discharge at home											0	No	Yes	Yes	No	No	No	1230.32	1243.6	353.2	50	35	11	0	0	890.4
1431	179	Yes	465	No	Male	24	previous medical contact	No	Urgent	No	No	No	No	Spring	No	Surgery	2013-05-24	0	62	5	Day (6am to 5 pm)	discharge at home	No	No	24								0	No	No	No	No	No	No	781.44	517.8	335.4	50	30	11	35.2	147	0
33657	180	No	871	No	Female	43		No	Urgent	No	Yes	No	No	Winter	No	Internal medicine	2013-03-11	0.2	235	1	Evening (5pm to 10pm)	discharge at home											0	Yes	Yes	No	No	No	No	1172.53	807.8	379.8	74.8	20	11	0	67.6	360.4
97180	181	No	947	No	Female	28		No	Urgent	No	Yes	No	Yes	Winter	No	Fast-Track	2015-01-03	3.4	140	6	Day (6am to 5 pm)	discharge at home											0	No	No	No	No	No	No	387.05	142	142	45	0	11	0	0	0
48746	182	No	1290	No	Male	35		No	Urgent	No	Yes	Yes	No	Sommer	No	Internal medicine	2013-08-21	0.2	239	3	Evening (5pm to 10pm)	discharge at home											0	Yes	Yes	Yes	No	No	No	1405.57	1344.2	547.2	74.8	30	11	35.2	227	534.6
1683	183	Yes	715	No	Male	29	walk-In	No	Urgent	No	Yes	No	No	Winter	No	Internal medicine	2014-01-01	0.2	295	3	Day (6am to 5 pm)	discharge at home	No	Direct							33		0	No	No	No	No	No	No	1096.16	643.6	335.4	55	25	20	35.2	272.8	0
80973	184	No	674	No	Female	24		Yes	Urgent	No	Yes	Yes	Yes	Sommer	No	Surgery	2014-07-26	0.2	377	6	Night (10pm to 6 am)	discharge at home											0	Yes	Yes	No	No	No	No	1540.29	893.2	522	84.8	50	11	35.2	88	248
106947	185	No	465	No	Male	24		No	Urgent	No	Yes	No	No	Spring	No	Surgery	2015-04-07	0	60	2	Evening (5pm to 10pm)	discharge at home											0	No	No	No	No	No	No	151.83	53.2	53.2	0	15	0	0	0	0
1052	186	Yes	89	No	Male	54	ambulance/emergency medical transport	No	Urgent	No	No	Yes	No	Sommer	Yes	Internal medicine	2012-07-18	5.8	372	3	Evening (5pm to 10pm)	hospital admission	No	No	29								2	Yes	No	No	No	No	No	268.49	248	17.8	0	5	0	0	147.8	82.4
2249	186	Yes	1275	No	Male	56	ambulance/emergency medical transport	No	Semi-urgent	No	No	No	No	Winter	Yes	Surgery	2015-03-20	3	507	5	Day (6am to 5 pm)	hospital admission	No	Indirect	19								6	No	No	Yes	No	Yes	No	1026.72	665.2	168.8	15	35	0	35.2	176.2	285
2277	186	Yes	1303	No	Male	56	walk-In	No	Urgent	No	Yes	Yes	No	Spring	Yes	Surgery	2015-04-06	0	50	1	Night (10pm to 6 am)	discharge at home	No	No	27						36		6	No	No	No	No	No	No	251.48	97.6	97.6	10	20	11	0	0	0
2315	186	Yes	1340	No	Male	56	ambulance/emergency medical transport	No	Urgent	No	No	Yes	Yes	Spring	Yes	Internal medicine	2015-05-03	7.6	396	0	Night (10pm to 6 am)	transfer extern hospital	No	Indirect	19								6	Yes	Yes	No	No	Yes	No	1818.9	1272.4	615.4	84.8	59.8	29	87.2	369.8	200.2
98147	190	No	1330	No	Female	33		No	High urgent	No	Yes	No	No	Winter	No	Surgery	2015-01-12	0.2	210	1	Day (6am to 5 pm)	discharge at home											0	No	No	Yes	No	No	No	1348.43	1215.4	468.6	60	59.8	20	35.2	81.4	630
1044	191	Yes	81	No	Male	21	ambulance/emergency medical transport	No	Urgent	No	No	No	No	Sommer	No	Internal medicine	2012-07-13	0	128	5	Evening (5pm to 10pm)	discharge at home	Yes	Direct				8			33		0	No	No	No	No	No	No	1378.7	842.2	468.6	89.8	30	11	97.6	275.8	0
51582	192	No	1133	No	Female	23		No	Urgent	No	Yes	Yes	Yes	Sommer	No	Surgery	2013-09-21	0	34	6	Night (10pm to 6 am)	discharge at home											0	No	No	No	No	No	No	246.73	44.4	44.4	10	5	11	0	0	0
78862	193	No	120	No	Male	22		No	Semi-urgent	No	Yes	No	Yes	Sommer	Yes	Ear-Nose-Throat	2014-07-05	0	99	6	Day (6am to 5 pm)	discharge at home											0	No	No	No	No	No	No	320.33	44.4	44.4	15	0	11	0	0	0
73688	194	No	468	Yes	Male	54		No	Urgent	No	Yes	No	No	Spring	No	Surgery	2014-05-15	2	581	4	Day (6am to 5 pm)	hospital admission											1	No	No	No	No	No	No	698.52	115.4	115.4	30	5	11	0	0	0
80581	195	No	431	No	Male	27		No	High urgent	No	Yes	Yes	No	Sommer	Yes	Internal medicine	2014-07-23	0	87	2	Night (10pm to 6 am)	discharge at home											0	No	No	No	No	No	No	530.61	308.8	308.8	45	30	11	0	0	0
19192	196	No	854	No	Male	27		No	Urgent	No	Yes	Yes	Yes	Sommer	No	Surgery	2012-09-16	1.4	612	6	Night (10pm to 6 am)	discharge at home											0	Yes	No	Yes	Yes	No	No	1613.32	1111	17.8	5	0	0	0	90	1003.2
96944	197	No	878	No	Female	30		No	Urgent	No	No	Yes	No	Winter	No	Surgery	2014-12-31	0	86	3	Night (10pm to 6 am)	discharge at home											0	Yes	No	No	No	No	No	1174.91	290	197.8	45	10	0	35.2	26.6	30.4
73900	198	No	686	No	Male	31		No	Urgent	No	Yes	Yes	No	Spring	No	Internal medicine	2014-05-19	0.4	681	1	Night (10pm to 6 am)	discharge at home											0	No	No	No	No	No	No	1596.96	715.8	495.2	65	64.8	11	97.6	123	0
103617	199	No	338	No	Female	34		No	Urgent	No	Yes	Yes	Yes	Winter	Yes	Surgery	2015-03-07	0.6	830	6	Evening (5pm to 10pm)	discharge at home											0	No	No	Yes	Yes	No	No	891.4	635.6	53.2	0	15	0	35.2	94.6	452.6
57387	200	No	893	No	Male	40		No	Urgent	No	Yes	Yes	No	Fall	No	Surgery	2013-11-22	0	133	5	Night (10pm to 6 am)	discharge at home											1	No	No	No	No	No	No	833.65	531	457.8	69.8	30	22	0	73.2	0
57442	200	No	911	No	Male	40		No	Urgent	No	Yes	Yes	Yes	Fall	Yes	Surgery	2013-11-24	1.8	70	0	Night (10pm to 6 am)	hospital admission											0	Yes	No	No	No	No	No	501.01	330.8	44.4	10	5	0	97.6	106.4	82.4
18473	202	No	537	No	Male	31		No	Urgent	No	No	No	No	Sommer	No	Surgery	2012-09-07	0.2	358	5	Day (6am to 5 pm)	discharge at home											0	Yes	No	No	No	No	No	1567.89	840.6	656	94.8	5	11	35.2	43.8	105.4
1944	203	Yes	973	No	Female	49	previous medical contact	No	Life-threatening	Yes	No	No	No	Sommer	Yes	Internal medicine	2014-07-22	43.2	198	2	Day (6am to 5 pm)	hospital admission	No	No	29								2	No	No	Yes	No	No	No	2532.3	1652.6	331.4	0	10	0	62.4	603.8	654.8
2058	203	Yes	1085	No	Female	49	previous medical contact	No	Urgent	No	No	No	No	Fall	Yes	Internal medicine	2014-10-24	20	262	5	Day (6am to 5 pm)	hospital admission	Yes	Indirect	14								2	Yes	No	Yes	No	No	No	2421.18	1680	738.8	74.8	84.8	11	58.2	458.4	424.8
2270	203	Yes	1295	No	Female	50	previous medical contact	No	Life-threatening	No	No	No	No	Spring	No	Internal medicine	2015-04-01	30	392		Day (6am to 5 pm)	transfer extern hospital	Yes	No	14	29							1	Yes	No	No	No	Yes	No	4885.49	2532.6	873.2	64.8	54.8	20	58.2	1524	77.4
29164	206	No	369	No	Female	21		No	Urgent	No	Yes	No	No	Winter	No	Surgery	2013-01-21	0.2	256	1	Day (6am to 5 pm)	discharge at home											0	Yes	Yes	No	No	No	No	697.72	491.2	17.8	5	0	0	35.2	130.6	307.6
37229	207	No	1058	No	Female	29		No	Urgent	No	Yes	Yes	Yes	Spring	No	Internal medicine	2013-04-20	0	59	6	Night (10pm to 6 am)	discharge at home											0	No	No	No	No	No	No	765.93	433.4	371	59.8	30	11	62.4	0	0
25393	208	No	152	No	Male	21		No	Non-urgent	No	Yes	No	Yes	Fall	No	Fast-Track	2012-12-08	11	29	6	Day (6am to 5 pm)	discharge at home											0	Yes	No	No	No	No	No	683.34	196.6	124.4	30	10	11	0	0	72.4
72093	209	No	627	No	Male	41		No	Urgent	No	Yes	Yes	No	Spring	Yes	Internal medicine	2014-04-28	0.2	207	1	Night (10pm to 6 am)	discharge at home											0	No	No	No	No	No	No	845.07	446.6	337.4	45	54.8	20	35.2	73.8	0
98351	210	No	129	No	Female	52		No	High urgent	No	No	Yes	No	Winter	Yes	Internal medicine	2015-01-15	0.2	389	4	Night (10pm to 6 am)	discharge at home											3	Yes	No	No	No	No	No	1123.06	822.8	406.4	55	45	20	58.2	294.6	63.6
100288	211	No	1194	No	Male	51		Yes	Urgent	No	No	Yes	No	Winter	Yes	Surgery	2015-02-02	34.6	880	1	Night (10pm to 6 am)	hospital admission											4	No	No	Yes	No	Yes	No	3677.28	3106.4	792.8	104.8	94.8	29	93.4	656.2	1563.8
92695	212	No	660	No	Male	51		No	High urgent	No	Yes	No	No	Fall	No	Internal medicine	2014-11-19	0.2	299	3	Day (6am to 5 pm)	discharge at home											2	Yes	No	No	No	No	No	1450.56	994.2	455.4	60	45	20	93.4	381.6	63.6
26888	213	No	228	No	Male	59		No	Urgent	No	No	No	No	Winter	No	Internal medicine	2012-12-26	64	237	3	Day (6am to 5 pm)	hospital admission											5	Yes	No	No	No	No	No	2598.37	357.2	35.6	5	5	0	0	233.4	88.2
66092	214	No	26	No	Female	54		No	Urgent	No	No	No	No	Winter	No	Surgery	2014-02-25	0.2	348	2	Day (6am to 5 pm)	discharge at home											2	Yes	No	No	No	No	No	329.47	187.6	17.8	5	0	0	35.2	51.2	83.4
57403	215	No	267	No	Male	44		No	Urgent	No	Yes	No	Yes	Fall	No	Ear-Nose-Throat	2013-11-23	0.2	142	6	Day (6am to 5 pm)	discharge at home											0	No	No	No	No	No	No	193.2	44.4	44.4	15	0	11	0	0	0
974	216	Yes	12	No	Female	54	ambulance/emergency medical transport	No	Urgent	No	No	No	No	Spring	No	Internal medicine	2012-05-25	12.6	1440	5	Evening (5pm to 10pm)	hospital admission	No	Indirect	19								6	No	No	No	No	No	No	232.67	204.6	0	0	0	0	0	204.6	0
1058	216	Yes	96	No	Female	54	walk-In	No	Urgent	No	Yes	No	No	Sommer	Yes	Internal medicine	2012-07-23	59	215	1	Day (6am to 5 pm)	hospital admission	No	Indirect	19								4	Yes	Yes	No	No	Yes	Yes	2525.15	1493.8	824.2	154.8	35	11	0	488.8	180.6
22795	218	No	1233	No	Female	60		Yes	High urgent	No	No	No	Yes	Fall	No	Internal medicine	2012-11-04	48	207	4	Day (6am to 5 pm)	hospital admission											8	Yes	No	No	No	Yes	Yes	327.96	256	17.8	0	5	0	0	156	82.4
1666	219	Yes	696	Yes	Male	50	walk-In	No	Life-threatening	No	Yes	Yes	Yes	Winter	Yes	Internal medicine	2013-12-21	1.6	525	6	Night (10pm to 6 am)	hospital admission	2	Direct	27								5	Yes	No	No	No	No	No	2107.02	1436.6	619.6	114.8	50	11	97.6	637	82.4
1669	219	Yes	698	Yes	Male	50	walk-In	No	Life-threatening	No	Yes	Yes	No	Winter	Yes	Internal medicine	2013-12-24	0.2	199	2	Night (10pm to 6 am)	discharge at home	2	No	27								5	No	No	Yes	No	No	No	839.46	609.6	326.6	64.8	15	11	0	0	283.2
1670	219	Yes	700	Yes	Male	50	ambulance/emergency medical transport	No	High urgent	Yes	No	No	No	Winter	No	Internal medicine	2013-12-25	9	147	3	Day (6am to 5 pm)	hospital admission	2	No	29	15							5	No	No	Yes	No	Yes	No	1412.87	1259	178	15	10	0	65.6	340.6	674.8
1693	219	Yes	723	Yes	Male	50	ambulance/emergency medical transport	No	High urgent	Yes	No	No	No	Winter	Yes	Internal medicine	2014-01-09	0.8	156	4	Day (6am to 5 pm)	hospital admission	No	Direct	25								4	Yes	No	No	No	No	No	1946.61	1004.8	328.6	50	45	0	128	486.2	62.2
2246	219	Yes	1272	Yes	Male	51	previous medical contact	No	Urgent	Yes	No	No	No	Winter	Yes	Internal medicine	2015-03-20	3.2	386	5	Day (6am to 5 pm)	hospital admission	No	No	21			10					4	Yes	No	Yes	No	No	No	2749.72	2483.2	412.8	0	15	0	180.6	821.2	1068.6
85820	224	No	1113	Yes	Male	61		Yes	High urgent	Yes	No	No	No	Sommer	No	Surgery	2014-09-12	1.2	79	5	Day (6am to 5 pm)	transfer extern hospital											2	No	No	Yes	No	No	No	2479.8	1142.4	35.6	0	10	0	35.2	390.2	681.4
11441	225	No	1052	No	Male	51		No	Urgent	No	Yes	No	Yes	Spring	No	Internal medicine	2012-06-03	6.8	1440	0	Day (6am to 5 pm)	hospital admission											1	No	No	No	No	Yes	No	652.29	427.4	264.4	45	15	11	0	163	0
69863	226	No	1207	No	Male	48		Yes	High urgent	No	Yes	Yes	Yes	Spring	No	Surgery	2014-04-06	0.2	226	0	Night (10pm to 6 am)	discharge at home											0	Yes	No	No	No	No	No	1059.3	489.4	319.6	64.8	30	20	35.2	0	134.6
25503	227	No	269	No	Male	54		No	Urgent	No	Yes	No	Yes	Fall	No	Surgery	2012-12-09	0	102	0	Day (6am to 5 pm)	discharge at home											1	No	No	No	No	No	No	634.48	185.4	80	25	0	11	43.4	62	0
89262	228	No	137	No	Male	51		Yes	Urgent	No	Yes	No	No	Fall	No	Surgery	2014-10-16	0.2	199	4	Day (6am to 5 pm)	discharge at home											1	Yes	No	No	No	No	No	1140.11	716	584	89.8	64.8	20	0	0	132
94202	228	No	1220	No	Male	51		Yes	High urgent	No	Yes	No	Yes	Fall	Yes	Internal medicine	2014-12-06	6.8	450	6	Day (6am to 5 pm)	hospital admission											1	Yes	Yes	Yes	No	No	No	2196.09	1645.8	424.6	50	30	20	128.8	306.6	785.8
97226	230	No	272	No	Female	46		Yes	High urgent	No	Yes	No	Yes	Winter	No	Internal medicine	2015-01-04	0.2	325	0	Day (6am to 5 pm)	discharge at home											0	No	No	No	No	No	No	1023.91	770.2	379.8	60	35	11	151.6	239	0
24760	231	No	227	No	Female	52		No	Life-threatening	Yes	Yes	No	No	Fall	No	Internal medicine	2012-11-30	0.2	385	5	Day (6am to 5 pm)	discharge at home											1	No	No	No	No	No	No	1440.33	548.4	397.6	64.8	35	20	35.2	115.6	0
68393	232	No	454	No	Female	45		No	Urgent	No	Yes	No	No	Spring	No	Fast-Track	2014-03-21	0	127	5	Day (6am to 5 pm)	discharge at home											0	No	No	Yes	Yes	No	No	1680.94	1880.8	269	40	10	11	0	0	1612
93273	233	No	665	No	Male	45		No	Urgent	No	Yes	No	No	Fall	No	Surgery	2014-11-25	0	87	2	Day (6am to 5 pm)	discharge at home											0	No	No	No	No	No	No	138.84	0	0	0	0	0	0	0	0
992	234	Yes	29	Yes	Male	48	walk-In	No	Urgent	No	Yes	Yes	No	Spring	Yes	Internal medicine	2012-06-05	0.2	1440	2	Evening (5pm to 10pm)	discharge at home	Yes	Direct	24	23							0	No	No	No	No	No	No	578.3	272.6	157.8	30	0	11	35.2	79.4	0
1223	234	Yes	260	Yes	Male	48	ambulance/emergency medical transport	No	Urgent	No	No	No	Yes	Fall	Yes	Internal medicine	2012-11-24	0.2	136	6	Day (6am to 5 pm)	discharge at home	No	Indirect	18								1	No	No	No	No	No	No	994.75	659.6	317.6	59.8	15	11	105.8	236	0
1377	234	Yes	411	Yes	Male	49	ambulance/emergency medical transport	No	Urgent	No	No	No	No	Spring	Yes	Internal medicine	2013-04-02	0.2	234	2	Day (6am to 5 pm)	not specified	No	No	24								1	No	Yes	Yes	No	No	No	1662.73	1406.2	450.8	74.8	40	11	62.4	156.6	736.4
1380	234	Yes	414	Yes	Male	49	ambulance/emergency medical transport	No	Urgent	No	No	No	No	Spring	Yes	Internal medicine	2013-04-05	0.2	174	5	Day (6am to 5 pm)	discharge at home	No	No	24								1	No	No	No	No	No	No	787.69	498	371	55	35	11	0	127	0
1384	234	Yes	418	Yes	Male	49	ambulance/emergency medical transport	No	High urgent	No	No	No	Yes	Spring	Yes	Internal medicine	2013-04-07	0	115	0	Day (6am to 5 pm)	discharge at home	No	No	24								1	No	No	No	No	No	No	563.52	299.8	299.8	40	30	11	0	0	0
1425	234	Yes	459	Yes	Male	49	ambulance/emergency medical transport	No	Urgent	No	No	No	Yes	Spring	Yes	Internal medicine	2013-05-18	0.2	159	6	Day (6am to 5 pm)	discharge at home	No	No	24								1	No	No	No	No	No	No	870.97	596.8	511	89.8	25	11	0	85.8	0
1474	234	Yes	506	Yes	Male	49	ambulance/emergency medical transport	No	Urgent	No	No	No	No	Sommer	Yes	Internal medicine	2013-07-10	0.2	340	3	Day (6am to 5 pm)	discharge at home	No	No	24								1	No	Yes	Yes	No	No	No	1575.11	1235.6	291	55	15	11	35.2	173	736.4
1520	234	Yes	1358	Yes	Male	49	ambulance/emergency medical transport	No	Urgent	No	No	Yes	No	Sommer	Yes	Internal medicine	2013-08-14	0.2	168	3	Night (10pm to 6 am)	discharge at home	No	No	24								1	No	No	No	No	No	No	124.79	127	0	0	0	0	0	127	0
1522	234	Yes	551	Yes	Male	49	walk-In	No	Urgent	No	Yes	No	No	Sommer	Yes	Internal medicine	2013-08-15	1.8	178	4	Day (6am to 5 pm)	hospital admission	No	No	18	24							1	Yes	Yes	No	No	No	No	2221.74	1548	1012.8	159.8	89.8	22	97.6	174.4	263
1548	234	Yes	578	Yes	Male	49	ambulance/emergency medical transport	No	Urgent	No	No	No	No	Sommer	Yes	Internal medicine	2013-09-04	0.2	163	3	Day (6am to 5 pm)	discharge at home	No	Direct	18								1	No	No	No	No	No	No	748.04	396.8	302	50	40	11	35.2	59.6	0
1736	234	Yes	767	Yes	Male	49	ambulance/emergency medical transport	No	Urgent	No	No	No	No	Winter	Yes	Surgery	2014-02-10	10	460	1	Day (6am to 5 pm)	hospital admission	No	No	24	19	30						1	No	No	Yes	No	No	No	2963.36	2213.6	775.4	55	40	11	133	406.8	898.4
1762	234	Yes	793	Yes	Male	49	external hospital incl. psychiatric ward	No	High urgent	Yes	No	Yes	No	Winter	Yes	Internal medicine	2014-02-26	0.2	292	3	Evening (5pm to 10pm)	transfer extern hospital	No	No				12					1	Yes	No	No	No	No	No	1067.63	673	397.6	69.8	30	11	62.4	165.8	47.2
1895	234	Yes	925	Yes	Male	50	walk-In	No	Urgent	No	Yes	No	No	Spring	Yes	Surgery	2014-06-17	0.2	405	2	Day (6am to 5 pm)	discharge at home	No	No				12					2	Yes	No	No	No	No	No	1305.99	889.6	788.2	134.8	79.8	20	0	51.2	50
29465	247	No	499	Yes	Male	45		No	Semi-urgent	No	Yes	No	No	Winter	Yes	Surgery	2013-01-25	0	96	5	Day (6am to 5 pm)	discharge at home											0	No	No	No	No	No	No	383.93	133.2	133.2	15	25	11	0	0	0
83335	248	No	638	No	Female	47		No	Urgent	No	Yes	Yes	No	Sommer	No	Surgery	2014-08-18	0.4	517	1	Night (10pm to 6 am)	discharge at home											0	No	No	No	No	No	No	1068.72	373.4	239.8	35	35	20	54.2	79.4	0
18924	249	No	229	No	Female	56		Yes	Urgent	No	Yes	Yes	No	Sommer	No	Surgery	2012-09-12	10.4	198	3	Evening (5pm to 10pm)	hospital admission											5	Yes	No	No	No	No	No	7532.46	1050	53.2	0	15	0	0	934.6	62.2
47348	250	No	1134	No	Male	47		No	Urgent	No	No	No	No	Sommer	Yes	Internal medicine	2013-08-05	17.8	349	1	Evening (5pm to 10pm)	transfer extern hospital											0	Yes	No	No	No	No	Yes	2219.79	1284.6	732.4	89.8	30	11	97.6	372.2	82.4
97370	251	No	877	No	Male	46		No	High urgent	No	Yes	No	Yes	Winter	No	Surgery	2015-01-04	0	139	0	Day (6am to 5 pm)	discharge at home											0	No	No	No	No	No	No	561.51	493.2	299.8	40	30	11	35.2	158	0
1132	252	Yes	168	No	Male	58	external hospital incl. psychiatric ward	No	Life-threatening	Yes	No	No	No	Sommer	No	Internal medicine	2012-09-21	9.8	156	5	Day (6am to 5 pm)	hospital admission	No	Direct	25								9	Yes	Yes	No	No	No	No	2103.87	1452.6	801.8	154.8	45	11	0	470.4	180.6
2320	253	Yes	1345	No	Male	49	walk-In	No	Urgent	No	Yes	No	No	Spring	No	Surgery	2015-05-06	0.2	332	3	Day (6am to 5 pm)	discharge at home	No	No	16			10					3	Yes	No	No	No	No	No	1406.56	773	504.2	64.8	64.8	11	0	205.2	63.6
37331	254	No	1245	No	Female	42		Yes	Urgent	No	Yes	No	Yes	Spring	No	Ear-Nose-Throat	2013-04-21	0	98	0	Day (6am to 5 pm)	discharge at home											0	No	No	No	No	No	No	166.73	35.2	0	0	0	0	35.2	0	0
15326	255	No	970	No	Female	50		No	High urgent	No	Yes	Yes	No	Sommer	No	Internal medicine	2012-07-26	0	110	4	Day (6am to 5 pm)	discharge at home											1	No	No	No	No	No	No	531.29	237.6	202.2	40	5	11	35.2	0	0
47323	256	No	667	No	Male	51		No	Urgent	No	Yes	Yes	No	Sommer	No	Surgery	2013-08-06	0.2	184	2	Night (10pm to 6 am)	discharge at home											1	No	No	No	No	No	No	642.36	353.2	353.2	40	45	11	0	0	0
73364	257	No	111	No	Female	23		No	Urgent	No	Yes	Yes	Yes	Spring	No	Internal medicine	2014-05-11	0.2	77	0	Evening (5pm to 10pm)	discharge at home											0	No	No	No	No	No	No	786.4	534.8	340	45	25	20	35.2	159.6	0
58273	258	No	240	No	Male	51		No	Urgent	No	Yes	Yes	No	Fall	No	Surgery	2013-12-04	0	138	3	Night (10pm to 6 am)	discharge at home											1	No	No	Yes	No	No	No	1268.73	1174.6	284.2	50	35	20	0	0	890.4
90039	259	No	709	No	Male	59		Yes	High urgent	No	No	Yes	No	Fall	No	Internal medicine	2014-10-23	4.8	694	4	Evening (5pm to 10pm)	transfer extern hospital											4	Yes	No	No	No	Yes	No	2983.42	1307	887.2	104.8	40	11	35.2	307.2	77.4
106059	260	No	429	No	Female	50		No	Urgent	No	Yes	No	No	Spring	No	Surgery	2015-03-31	0.4	634	2	Day (6am to 5 pm)	transfer extern hospital											3	No	No	Yes	No	Yes	No	1682.9	875.6	406.4	35	64.8	20	35.2	62	372
43657	261	No	774	No	Female	40		No	Urgent	No	Yes	Yes	Yes	Sommer	No	Internal medicine	2013-06-29	0	63	6	Evening (5pm to 10pm)	discharge at home											0	No	No	No	No	No	No	389.3	193.4	193.4	30	10	11	0	0	0
61287	262	No	758	No	Male	44		Yes	High urgent	No	Yes	No	Yes	Winter	No	Surgery	2014-01-04	0.2	187	6	Day (6am to 5 pm)	discharge at home											0	Yes	No	No	No	No	No	604.16	358.8	308.8	60	15	11	0	0	50
72237	263	No	454	No	Male	45		No	Life-threatening	No	Yes	No	No	Spring	No	Internal medicine	2014-04-29	2.8	172	2	Day (6am to 5 pm)	hospital admission											1	Yes	No	No	No	Yes	No	8336.48	942.8	639.8	64.8	45	20	97.6	122.8	82.4
1091	264	Yes	128	No	Female	41	previous medical contact	No	Urgent	No	No	No	Yes	Sommer	Yes	Internal medicine	2012-08-19	0	74	0	Evening (5pm to 10pm)	transfer extern hospital	No	No				5					0	No	No	No	No	Yes	No	877.08	157.8	157.8	30	0	11	0	0	0
1690	264	Yes	720	No	Female	42	ambulance/emergency medical transport	No	Life-threatening	No	No	Yes	No	Winter	No	Surgery	2014-01-07	0.4	666	2	Night (10pm to 6 am)	discharge at home	No	Indirect	25			10					0	No	Yes	Yes	No	No	No	2617.38	1745	699.6	94.8	94.8	22	133	304.2	608.2
77954	266	No	498	Yes	Female	51		No	Urgent	No	No	Yes	No	Sommer	Yes	Surgery	2014-06-27	0.2	407	5	Night (10pm to 6 am)	discharge at home											1	Yes	No	No	No	No	No	1259.12	624.6	424.2	55	50	20	35.2	97	68.2
79152	266	No	1000	Yes	Female	51		No	Life-threatening	No	No	Yes	No	Sommer	No	Internal medicine	2014-07-09	0.4	536	3	Night (10pm to 6 am)	discharge at home											1	No	No	Yes	No	No	No	1504.1	1041.4	246.6	35	20	11	0	134.4	660.4
103401	266	No	253	Yes	Female	51		No	Urgent	No	No	Yes	No	Winter	Yes	Surgery	2015-03-05	0.2	227	4	Evening (5pm to 10pm)	discharge at home											1	No	No	No	No	No	No	645.1	344.2	344.2	50	35	11	0	0	0
71492	269	No	404	No	Male	39		No	Urgent	No	Yes	No	No	Spring	No	Surgery	2014-04-21	0.2	222	1	Day (6am to 5 pm)	discharge at home											0	Yes	No	No	No	No	No	794.43	324.2	239.8	30	40	11	0	51.2	33.2
102942	270	No	605	No	Female	53		No	Urgent	No	Yes	Yes	Yes	Winter	No	Internal medicine	2015-03-01	0.2	276	0	Night (10pm to 6 am)	discharge at home											1	No	No	No	No	No	No	963.26	688.6	557.4	84.8	59.8	11	35.2	95.8	0
75963	271	No	315	No	Male	44		No	Urgent	No	Yes	No	Yes	Spring	No	Surgery	2014-06-08	2	208	0	Day (6am to 5 pm)	transfer extern hospital											0	Yes	No	No	No	No	No	435.63	326.4	131.8	0	0	0	35.2	84	75.4
106087	272	No	955	No	Female	52		No	Semi-urgent	No	Yes	No	No	Spring	No	Fast-Track	2015-03-31	0	94	2	Day (6am to 5 pm)	discharge at home											1	No	No	No	No	No	No	348.52	133	133	15	0	11	0	0	0
13127	273	No	673	No	Female	51		No	High urgent	No	Yes	Yes	No	Sommer	No	Surgery	2012-06-25	0	110	1	Evening (5pm to 10pm)	discharge at home											1	No	No	No	No	No	No	635.46	255.6	255.6	40	20	22	0	0	0
31401	274	No	293	No	Female	31		Yes	Life-threatening	No	No	Yes	Yes	Winter	No	Surgery	2013-02-16	0.4	622	6	Night (10pm to 6 am)	discharge at home											0	No	Yes	Yes	No	No	No	1594.68	869.2	450.8	74.8	40	11	8.2	127	283.2
36086	275	No	352	No	Female	52		No	Urgent	No	Yes	Yes	Yes	Spring	No	Surgery	2013-04-07	2.4	231	0	Night (10pm to 6 am)	transfer extern hospital											2	No	No	Yes	No	No	No	975.27	764.4	264.4	50	10	11	35.2	96.6	368.2
28649	276	No	1104	No	Male	36		No	Urgent	No	Yes	Yes	No	Winter	No	Surgery	2013-01-14	0	134	1	Evening (5pm to 10pm)	discharge at home											0	Yes	No	No	No	No	No	454.8	263.6	195.4	45	15	11	0	0	68.2
61421	277	No	11	No	Male	42		Yes	Semi-urgent	No	No	No	Yes	Winter	No	Surgery	2014-01-05	5	194	0	Day (6am to 5 pm)	hospital admission											0	Yes	No	No	No	No	No	412.42	166	35.6	5	5	0	0	51.2	79.2
85336	278	No	158	No	Female	50		Yes	Urgent	No	No	Yes	Yes	Sommer	No	Surgery	2014-09-06	0.2	159	6	Night (10pm to 6 am)	discharge at home											1	No	No	Yes	No	No	No	963.12	721.4	344.2	45	40	11	0	0	377.2
13899	279	No	584	No	Female	24		No	Urgent	No	No	No	No	Sommer	Yes	Internal medicine	2012-07-06	0.2	225	5	Day (6am to 5 pm)	discharge at home											0	Yes	Yes	No	No	No	No	1444.85	752.6	371	74.8	15	11	97.6	103.4	180.6
1973	280	Yes	1002	No	Male	62	ambulance/emergency medical transport	No	Urgent	No	No	Yes	Yes	Sommer	Yes	Internal medicine	2014-08-16	13.4	663	6	Night (10pm to 6 am)	hospital admission	Yes	No	15								2	Yes	No	Yes	No	No	No	3753.19	2928.4	1102.2	74.8	59.8	29	97.6	811.2	917.2
2319	280	Yes	1344	No	Male	62	ambulance/emergency medical transport	No	High urgent	No	No	Yes	No	Spring	No	Internal medicine	2015-05-06	13.6	491	3	Night (10pm to 6 am)	hospital admission	No	No	29			7					4	Yes	No	No	Yes	No	No	3744.76	3923.8	721.8	79.8	99.8	20	151.6	2281.6	768.8
18833	282	No	709	No	Male	59		No	Life-threatening	Yes	No	No	No	Sommer	No	Internal medicine	2012-09-11	0.8	203	2	Day (6am to 5 pm)	hospital admission											2	No	No	Yes	No	Yes	No	2379.93	1813	801.8	129.8	69.8	11	160.2	335	516.2
2285	283	Yes	1310	No	Female	44	previous medical contact	No	High urgent	No	No	No	No	Spring	No	Internal medicine	2015-04-10	0.2	204	5	Day (6am to 5 pm)	discharge at home	Yes	No	30								0	Yes	No	No	No	No	No	1038.19	809	446.6	64.8	35	20	93.4	205.4	63.6
47810	284	No	251	No	Female	52		No	Urgent	No	Yes	No	No	Sommer	No	Internal medicine	2013-08-12	0.2	364	1	Day (6am to 5 pm)	discharge at home											2	No	No	No	No	No	No	688.8	294.6	228.8	35	15	11	35.2	30.6	0
92618	285	No	1254	No	Male	59		Yes	High urgent	No	Yes	No	No	Fall	No	Internal medicine	2014-11-19	0.2	418	3	Day (6am to 5 pm)	discharge at home											1	No	No	Yes	No	No	No	2016.63	1457.8	504.2	74.8	54.8	11	93.4	199.8	660.4
93703	286	No	1086	No	Female	52		No	High urgent	No	No	No	No	Fall	No	Internal medicine	2014-12-01	3.8	210	1	Day (6am to 5 pm)	hospital admission											1	Yes	Yes	No	No	No	No	1611.13	1186	353.2	45	40	11	35.2	550	247.6
1535	287	Yes	565	No	Female	41	walk-In	No	Urgent	No	Yes	No	Yes	Sommer	No	Internal medicine	2013-08-25	8	304	0	Day (6am to 5 pm)	transfer extern hospital	No	No	31								1	No	No	No	No	No	No	3666.61	974.4	557.4	94.8	50	11	35.2	381.6	0
1569	287	Yes	599	No	Female	41	ambulance/emergency medical transport	No	High urgent	No	No	Yes	No	Sommer	Yes	Internal medicine	2013-09-18	9.4	520	3	Day (6am to 5 pm)	hospital admission	No	No	20								4	Yes	No	Yes	No	No	No	1485.91	1122.4	151	20	25	0	135.6	237.4	598.6
64275	289	No	60	No	Male	40		No	Urgent	No	Yes	No	No	Winter	Yes	Surgery	2014-02-05	19.8	322	3	Day (6am to 5 pm)	hospital admission											2	Yes	Yes	No	No	No	No	939	930	389	40	25	11	0	245.4	295.6
93940	290	No	1246	No	Male	46		No	Urgent	No	Yes	No	No	Fall	No	Surgery	2014-12-04	0	132	4	Day (6am to 5 pm)	discharge at home											0	Yes	No	No	No	No	No	226.38	68.4	0	0	0	0	0	0	68.4
61373	291	No	1221	No	Male	52		No	Non-urgent	No	No	Yes	Yes	Winter	No	Fast-Track	2014-01-05	2	602	0	Night (10pm to 6 am)	discharge at home											1	No	No	No	No	No	No	308.84	124.4	124.4	30	10	11	0	0	0
1134	292	Yes	170	No	Male	44	external hospital incl. psychiatric ward	No	Urgent	No	No	Yes	Yes	Sommer	No	Surgery	2012-09-22	6.4	267	6	Night (10pm to 6 am)	hospital admission	No	No				1	3				0	No	No	Yes	No	No	No	643.25	464.2	17.8	0	5	0	0	133.4	313.2
34419	293	No	1170	No	Female	45		No	Urgent	No	No	No	No	Winter	No	Internal medicine	2013-03-20	6.2	243	3	Day (6am to 5 pm)	hospital admission											1	Yes	Yes	No	No	No	No	3801.04	1033.8	26.6	10	0	0	97.6	571.6	337.8
2286	294	Yes	1311	No	Male	30	police/inprisonment	No	Urgent	No	No	No	No	Spring	Yes	Surgery	2015-04-10	0.2	269	5	Day (6am to 5 pm)	discharge at home	2	Indirect	25			10					0	No	No	No	No	No	No	844.7	570.2	446.6	64.8	35	20	35.2	88.4	0
1890	295	Yes	920	No	Male	42	external hospital incl. psychiatric ward	No	Urgent	No	No	No	No	Spring	No	Ophthalmology	2014-06-12	3.6	191	4	Evening (5pm to 10pm)	not specified	No	No					10				0	No	No	No	No	No	No	196.38	80	80	20	5	0	0	0	0
69149	296	No	609	No	Female	53		No	Urgent	No	Yes	Yes	No	Spring	No	Surgery	2014-03-28	0	95	5	Night (10pm to 6 am)	discharge at home											1	No	No	No	No	No	No	802.39	391.6	391.6	50	20	11	0	0	0
30750	297	No	166	No	Male	52		No	Urgent	No	Yes	No	Yes	Winter	No	Fast-Track	2013-02-09	0	174	6	Day (6am to 5 pm)	discharge at home											1	No	No	No	No	No	No	382.82	175.6	175.6	35	0	11	0	0	0
90917	298	No	1085	No	Male	49		No	Urgent	No	Yes	No	Yes	Fall	No	Ophthalmology	2014-11-01	0.2	191	6	Day (6am to 5 pm)	discharge at home											1	No	No	No	No	No	No	281.05	44.4	44.4	15	0	11	0	0	0
54320	299	No	1144	No	Male	48		Yes	Urgent	No	Yes	No	Yes	Fall	No	Fast-Track	2013-10-20	0	44	0	Day (6am to 5 pm)	discharge at home											1	No	No	No	No	No	No	349.9	80	80	25	0	11	0	0	0
1261	300	Yes	296	No	Female	41	ambulance/emergency medical transport	No	Urgent	No	No	No	Yes	Winter	Yes	Internal medicine	2012-12-23	0.2	186	0	Evening (5pm to 10pm)	discharge at home	Yes	No	27								0	No	No	No	No	No	No	1113.61	558.6	371	64.8	25	11	97.6	90	0
1330	300	Yes	365	No	Female	42	walk-In	No	High urgent	No	Yes	No	No	Winter	Yes	Internal medicine	2013-02-14	4.8	761	4	Day (6am to 5 pm)	hospital admission	Yes	No	27	29		7					0	Yes	Yes	No	No	No	No	3549.18	1873.2	815	119.8	104.8	40	97.6	401.6	559
1720	300	Yes	752	No	Female	43	walk-In	No	Non-urgent	No	Yes	No	No	Winter	Yes	Fast-Track	2014-01-31	7.8	231	5	Evening (5pm to 10pm)	hospital admission	Yes	Direct	13			8					0	No	No	No	No	No	No	822.8	527.4	396.2	55	5	11	35.2	95.8	0
65245	300	No	69	No	Female	43		No	Urgent	No	Yes	No	Yes	Winter	Yes	Surgery	2014-02-15	0.2	235	6	Evening (5pm to 10pm)	discharge at home											0	No	No	No	No	No	No	212.55	0	0	0	0	0	0	0	0
1773	300	Yes	804	No	Female	43	walk-In	No	Urgent	No	Yes	No	No	Winter	No	Surgery	2014-03-11	0.2	244	2	Day (6am to 5 pm)	not specified	Yes	Indirect				10					0	No	No	No	No	No	No	792.46	526.6	406.4	55	45	11	54.2	66	0
99174	305	No	658	No	Female	56		No	Urgent	No	Yes	No	No	Winter	No	Surgery	2015-01-23	0.4	479	5	Day (6am to 5 pm)	discharge at home											1	Yes	No	No	No	No	No	743.88	347.2	282.2	35	30	11	0	0	65
29446	306	No	507	No	Male	53		No	High urgent	No	Yes	Yes	No	Winter	Yes	Surgery	2013-01-24	2.6	301	4	Evening (5pm to 10pm)	transfer extern hospital											1	Yes	Yes	Yes	No	No	No	1469.45	1115.4	308.8	50	25	11	35.2	157.4	614
110210	307	No	1137	No	Male	21		No	Urgent	No	Yes	No	No	Spring	No	Ear-Nose-Throat	2015-05-08	0	137	5	Evening (5pm to 10pm)	discharge at home											0	No	No	No	No	No	No	194.36	62.2	62.2	20	0	11	0	0	0
1228	308	Yes	264	No	Male	42	ambulance/emergency medical transport	No	Life-threatening	Yes	No	Yes	No	Fall	Yes	Surgery	2012-11-27	6.6	181	2	Evening (5pm to 10pm)	hospital admission	2	No				1	3				0	Yes	No	Yes	No	No	No	2121.73	2556	317.6	25	50	11	0	271.4	1967.2
1241	308	Yes	277	No	Male	43	ambulance/emergency medical transport	No	High urgent	Yes	No	No	No	Fall	Yes	Internal medicine	2012-12-06	0.2	294	4	Day (6am to 5 pm)	discharge at home	No	No	21	27							0	Yes	Yes	Yes	No	No	No	2277.41	1820	486.4	74.8	50	11	97.6	244.4	991.6
1513	308	Yes	544	No	Male	43	ambulance/emergency medical transport	No	Urgent	No	No	No	No	Sommer	No	Internal medicine	2013-08-12	0.8	1096	1	Evening (5pm to 10pm)	transfer extern hospital	No	Direct	25						31		0	No	No	No	No	Yes	No	3620.73	1483.2	730.8	104.8	79.8	11	285	467.6	0
1534	308	Yes	564	No	Male	43	ambulance/emergency medical transport	No	High urgent	No	No	Yes	Yes	Sommer	Yes	Internal medicine	2013-08-24	0.6	764	6	Evening (5pm to 10pm)	transfer extern hospital	No	Direct	25						31		0	No	No	No	No	Yes	No	2717.17	1294.8	726.2	139.8	50	11	163.2	405.4	0
60206	308	No	424	No	Male	44		No	Urgent	No	Yes	No	No	Winter	Yes	Surgery	2013-12-24	0	47	2	Evening (5pm to 10pm)	discharge at home											0	No	No	No	No	No	No	355.78	115.4	115.4	20	15	11	0	0	0
104773	313	No	340	No	Male	43		No	Urgent	No	Yes	Yes	No	Winter	No	Surgery	2015-03-18	0.2	176	3	Evening (5pm to 10pm)	discharge at home											0	Yes	No	No	No	No	No	565.8	345.8	282.2	35	30	20	0	0	63.6
86338	314	No	989	No	Male	50		No	High urgent	No	No	No	No	Sommer	No	Surgery	2014-09-17	22.8	374	3	Evening (5pm to 10pm)	hospital admission											3	Yes	No	Yes	No	Yes	No	12265.6	4514	1821	0	30	0	62.4	886.6	1744
52956	315	No	236	No	Male	40		No	Semi-urgent	No	Yes	No	Yes	Fall	No	Fast-Track	2013-10-05	0	96	6	Day (6am to 5 pm)	discharge at home											0	No	No	No	No	No	No	237.31	44.4	44.4	15	0	11	0	0	0
1177	316	Yes	214	No	Male	51	previous medical contact	No	Urgent	No	No	No	No	Fall	No	Internal medicine	2012-10-23	25.4	498	2	Day (6am to 5 pm)	hospital admission	Yes	Indirect	19								6	Yes	No	No	No	No	Yes	730.58	649.6	299.8	59.8	10	11	0	267.2	82.4
41654	317	No	1128	No	Male	44		No	High urgent	No	Yes	Yes	No	Spring	No	Internal medicine	2013-06-07	0.2	179	5	Night (10pm to 6 am)	discharge at home											0	No	Yes	Yes	No	No	No	1241.11	1110.8	299.8	50	20	11	35.2	103.4	672.4
104838	318	No	136	No	Female	52		Yes	Urgent	No	No	No	No	Winter	No	Surgery	2015-03-20	1	134	5	Day (6am to 5 pm)	hospital admission											2	No	No	No	No	No	No	417.16	212.8	151	30	15	0	0	62	0
66630	319	No	577	No	Female	41		No	Urgent	No	Yes	No	Yes	Winter	No	Ear-Nose-Throat	2014-03-02	0.2	208	0	Day (6am to 5 pm)	discharge at home											0	No	No	No	No	No	No	420.42	204.2	204.2	59.8	0	11	0	0	0
68068	320	No	69	No	Male	43		No	Urgent	No	No	No	No	Winter	No	Surgery	2014-03-17	0	80	1	Evening (5pm to 10pm)	discharge at home											0	No	No	No	No	No	No	395.23	97.6	97.6	30	0	0	0	0	0
87289	321	No	1300	No	Female	57		No	Urgent	No	Yes	No	Yes	Fall	No	Ophthalmology	2014-09-27	0	137	6	Day (6am to 5 pm)	not specified											1	No	No	No	No	No	No	143.02	44.4	44.4	15	0	0	0	0	0
69883	322	No	1287	No	Male	59		No	Urgent	No	Yes	No	Yes	Spring	No	Surgery	2014-04-05	3.8	312	6	Evening (5pm to 10pm)	hospital admission											4	No	No	Yes	No	No	No	3109.61	2898.8	613	69.8	54.8	20	97.6	136.8	2051.4
105914	323	No	26	No	Male	54		No	Urgent	No	Yes	Yes	Yes	Spring	No	Ear-Nose-Throat	2015-03-29	0	48	0	Evening (5pm to 10pm)	discharge at home											1	No	No	No	No	No	No	154.2	44.4	44.4	15	0	0	0	0	0
41597	324	No	1170	No	Male	45		No	Urgent	No	Yes	No	No	Spring	No	Surgery	2013-06-06	7	251	4	Evening (5pm to 10pm)	hospital admission											0	Yes	No	No	No	No	No	1499.27	825.4	546.6	84.8	40	22	35.2	155.6	88.2
42176	324	No	602	No	Male	45		No	Urgent	No	Yes	No	No	Spring	Yes	Fast-Track	2013-06-14	0	41	5	Day (6am to 5 pm)	discharge at home											0	No	No	No	No	No	No	130.89	35.2	0	0	0	0	35.2	0	0
1151	326	Yes	188	No	Male	48	ambulance/emergency medical transport	No	High urgent	No	No	No	No	Fall	Yes	Internal medicine	2012-10-01	3.6	321	1	Evening (5pm to 10pm)	hospital admission	Yes	No	22			1	3				0	No	No	Yes	No	No	No	437.77	624.2	17.8	0	5	0	0	302.4	304.2
1211	326	Yes	248	No	Male	48	ambulance/emergency medical transport	No	High urgent	No	No	No	No	Fall	No	Internal medicine	2012-11-15	0.2	225	4	Evening (5pm to 10pm)	discharge at home	Yes	Direct	22								0	No	No	No	No	No	No	1094.26	526	388.8	79.8	15	11	62.4	75	0
1998	326	Yes	1026	No	Male	50	walk-In	No	Urgent	No	Yes	No	No	Sommer	Yes	Fast-Track	2014-09-10	0	147	3	Day (6am to 5 pm)	discharge at home	No	No				3					1	Yes	No	No	No	No	No	599.39	319	246.6	45	10	11	0	0	72.4
17537	329	No	895	No	Female	51		No	Urgent	No	No	Yes	No	Sommer	No	Surgery	2012-08-24	13.4	449	5	Night (10pm to 6 am)	hospital admission											1	Yes	Yes	Yes	No	No	No	2813.66	2298.4	907.4	114.8	99.8	20	0	164.4	1226.8
53071	330	No	603	No	Female	20		No	Urgent	No	Yes	Yes	Yes	Fall	No	Surgery	2013-10-06	0.2	161	0	Evening (5pm to 10pm)	discharge at home											0	Yes	No	No	No	No	No	682.5	254	168.8	30	20	20	19	0	66.4
104107	331	No	1095	Yes	Male	25		No	Urgent	No	No	No	No	Winter	Yes	Surgery	2015-03-12	14.8	201	4	Evening (5pm to 10pm)	hospital admission											0	Yes	No	Yes	No	No	No	1258.54	645.2	35.6	0	10	0	35.2	62	512.4
73978	332	No	550	No	Male	37		No	Urgent	No	Yes	No	Yes	Spring	No	Ophthalmology	2014-05-18	0.2	173	0	Day (6am to 5 pm)	not specified											0	No	No	No	No	No	No	205.61	80	80	20	5	0	0	0	0
2221	333	Yes	1246	No	Female	46	walk-In	No	Urgent	No	Yes	No	Yes	Winter	No	Internal medicine	2015-03-01	2	304		Day (6am to 5 pm)	discharge at home	No	No	27								0	Yes	No	No	No	No	No	1134.65	704	459.8	79.8	40	22	54.2	126.6	63.6
18649	334	No	1269	Yes	Male	57		No	Semi-urgent	No	No	No	Yes	Sommer	No	Surgery	2012-09-09	5	325	0	Evening (5pm to 10pm)	hospital admission											1	Yes	No	Yes	No	No	No	1096.19	1363.8	222	30	35	0	0	272.4	869.6
62245	335	No	1309	No	Male	46		No	Semi-urgent	No	No	No	No	Winter	No	Surgery	2014-01-14	7	235	2	Day (6am to 5 pm)	hospital admission											0	No	No	No	No	No	No	249	0	0	0	0	0	0	0	0
1292	336	Yes	328	No	Male	49	walk-In	No	Semi-urgent	No	Yes	No	No	Winter	Yes	Surgery	2013-01-15	23	632	2	Day (6am to 5 pm)	hospital admission	Yes	Direct				8					0	No	Yes	Yes	No	No	No	1925.97	1686.6	631	69.8	40	11	35.2	67.6	952.8
31336	337	No	1187	No	Male	40		No	Urgent	No	No	Yes	No	Winter	No	Surgery	2013-02-15	0	103	5	Evening (5pm to 10pm)	discharge at home											0	No	No	No	No	No	No	327.72	97.6	97.6	15	15	11	0	0	0
31489	337	No	1071	No	Male	40		No	Urgent	No	Yes	No	Yes	Winter	Yes	Surgery	2013-02-16	0.2	180	6	Evening (5pm to 10pm)	discharge at home											0	No	No	No	No	No	No	300.63	80	80	10	15	11	0	0	0
1577	337	Yes	607	No	Male	41	ambulance/emergency medical transport	No	Urgent	No	No	Yes	No	Fall	Yes	Internal medicine	2013-09-25	0	139	3	Night (10pm to 6 am)	discharge at home	Yes	No				12					0	No	No	No	No	No	No	355.95	115.4	115.4	20	15	11	0	0	0
1787	340	Yes	818	Yes	Male	50	ambulance/emergency medical transport	No	High urgent	No	No	Yes	No	Winter	Yes	Internal medicine	2014-03-19	6.8	498	3	Evening (5pm to 10pm)	hospital admission	No	No	27								3	Yes	No	No	No	Yes	No	1255.59	652.6	353.2	50	35	11	97.6	119.4	82.4
2024	340	Yes	1052	Yes	Male	51	walk-In	No	High urgent	Yes	Yes	Yes	Yes	Fall	Yes	Internal medicine	2014-10-04	0.6	761	6	Night (10pm to 6 am)	discharge at home	No	Direct	25								3	Yes	No	No	No	No	No	1951.83	1156.2	499.8	84.8	30	20	93.4	499.4	63.6
2168	340	Yes	1194	Yes	Male	51	ambulance/emergency medical transport	No	Urgent	No	No	No	Yes	Winter	Yes	Surgery	2015-01-24	9.8	604	6	Day (6am to 5 pm)	hospital admission	No	No				1	3				3	Yes	No	Yes	No	No	No	3647.75	3317.2	1076.6	60	94.8	11	93.4	556	1591.2
2194	340	Yes	1220	Yes	Male	51	ambulance/emergency medical transport	No	Urgent	No	No	Yes	No	Winter	Yes	Internal medicine	2015-02-12	21.6	418	4	Night (10pm to 6 am)	hospital admission	No	Direct	25	15	27						3	No	No	Yes	No	Yes	No	2545.66	2403.4	730.8	94.8	84.8	20	93.4	437.6	1141.8
2288	340	Yes	1313	Yes	Male	51	walk-In	No	High urgent	No	Yes	No	No	Spring	No	Internal medicine	2015-04-13	6.8	337	1	Evening (5pm to 10pm)	hospital admission	No	No	27								5	No	No	No	No	No	No	389.32	179.2	0	0	0	0	35.2	144	0
11464	345	No	732	Yes	Male	57		No	Urgent	No	No	Yes	No	Spring	No	Internal medicine	2012-06-01	4.6	1440	5	Evening (5pm to 10pm)	hospital admission											1	No	No	No	No	No	No	0	0	0	0	0	0	0	0	0
38060	346	No	459	No	Female	49		No	High urgent	No	No	No	No	Spring	Yes	Surgery	2013-04-29	0.2	360	1	Day (6am to 5 pm)	discharge at home											2	Yes	No	Yes	No	No	No	929.54	691.2	17.8	5	0	0	35.2	196.8	441.4
109914	346	No	362	No	Female	51		No	Urgent	No	No	No	No	Spring	Yes	Surgery	2015-05-06	0.2	240	3	Day (6am to 5 pm)	discharge at home											3	No	No	No	No	No	No	393.02	53.2	53.2	0	15	0	0	0	0
32631	348	No	274	No	Male	44		No	Urgent	No	No	Yes	No	Winter	Yes	Internal medicine	2013-02-28	1.8	310	4	Evening (5pm to 10pm)	transfer extern hospital											3	No	No	No	No	No	No	1067.39	673.6	335.4	64.8	15	11	35.2	302.8	0
105031	349	No	932	No	Male	45		No	Urgent	No	Yes	No	Yes	Spring	No	Internal medicine	2015-03-21	4.2	338	6	Day (6am to 5 pm)	hospital admission											1	No	No	Yes	No	No	No	1898.97	1628.6	477.6	64.8	54.8	11	93.4	346	711.6
61684	350	No	1052	Yes	Female	51		No	Urgent	No	No	No	No	Winter	Yes	Internal medicine	2014-01-08	8	516	3	Day (6am to 5 pm)	hospital admission											7	Yes	Yes	No	No	No	No	2277.38	1200	588.6	74.8	69.8	22	62.4	176.6	372.4
76960	351	No	21	No	Male	28		No	Urgent	No	No	Yes	No	Spring	No	Internal medicine	2014-06-16	0.6	845	1	Evening (5pm to 10pm)	discharge at home											0	Yes	Yes	No	No	No	No	2671.31	1712.6	813	129.8	74.8	40	133	459.2	307.6
68762	352	No	805	No	Female	47		No	Urgent	No	Yes	No	No	Spring	No	Ear-Nose-Throat	2014-03-25	0	40	2	Day (6am to 5 pm)	discharge at home											0	No	No	No	No	No	No	94.64	44.4	44.4	15	0	0	0	0	0
68819	352	No	400	No	Female	47		No	Semi-urgent	No	No	No	No	Spring	Yes	Ear-Nose-Throat	2014-03-26	0	25	3	Day (6am to 5 pm)	discharge at home											0	No	No	No	No	No	No	101.61	44.4	44.4	15	0	0	0	0	0
42193	354	No	305	No	Male	42		No	Urgent	No	Yes	Yes	No	Spring	No	Internal medicine	2013-06-14	0.2	139	5	Evening (5pm to 10pm)	discharge at home											0	No	No	No	No	No	No	657.74	383.8	308.8	60	15	11	35.2	39.8	0
55657	355	No	1139	No	Male	58		No	Semi-urgent	No	Yes	No	No	Fall	No	Fast-Track	2013-11-04	0	105	1	Day (6am to 5 pm)	discharge at home											2	Yes	No	No	No	No	No	654.02	458.6	246.6	45	10	11	0	75.2	136.8
21599	356	No	767	No	Female	49		Yes	Non-urgent	No	Yes	No	No	Fall	No	Surgery	2012-10-19	0	286	5	Evening (5pm to 10pm)	discharge at home											0	No	No	No	No	No	No	822.47	281.6	281.6	60	20	20	0	0	0
41443	356	No	455	No	Female	50		Yes	Urgent	No	Yes	Yes	No	Spring	Yes	Surgery	2013-06-04	0.2	160	2	Evening (5pm to 10pm)	discharge at home											1	Yes	No	No	No	No	No	535.83	296.4	228.8	40	10	11	0	0	67.4
84165	358	No	851	No	Male	24		No	High urgent	No	Yes	No	No	Sommer	No	Surgery	2014-08-26	0	104	2	Day (6am to 5 pm)	discharge at home											0	No	No	No	No	No	No	725.62	341	341	40	35	11	0	0	0
77088	359	No	88	No	Female	43		No	Urgent	No	Yes	No	No	Spring	No	Fast-Track	2014-06-18	0.2	155	3	Day (6am to 5 pm)	discharge at home											0	No	No	No	No	No	No	367.58	81	62.2	10	10	11	19	0	0
59059	360	No	1362	No	Female	42		No	Semi-urgent	No	Yes	No	No	Fall	Yes	Fast-Track	2013-12-12	0	67	4	Evening (5pm to 10pm)	discharge at home											0	No	No	No	No	No	No	533.81	247.8	228.8	45	5	11	19	0	0
42008	361	No	1078	No	Male	49		No	Urgent	No	Yes	Yes	No	Spring	Yes	Internal medicine	2013-06-12	0.2	213	3	Evening (5pm to 10pm)	discharge at home											0	Yes	No	No	No	No	No	1017.86	660.6	442	65	50	22	35.2	98	85.4
54103	362	No	1309	No	Female	46		No	Urgent	No	Yes	No	No	Fall	No	Internal medicine	2013-10-18	0.4	713	5	Day (6am to 5 pm)	discharge at home											0	No	No	Yes	Yes	No	No	2606.78	1958.2	708.4	124.8	64.8	11	97.6	200	952
98444	363	No	1308	No	Male	32		No	High urgent	No	No	Yes	No	Winter	No	Surgery	2015-01-15	1.8	264	4	Evening (5pm to 10pm)	hospital admission											0	Yes	Yes	No	No	No	No	1289.01	869.8	595	119.8	50	0	35.2	62	177.6
93682	364	No	771	No	Male	43		No	High urgent	No	No	No	No	Fall	No	Internal medicine	2014-12-01	9	197	1	Day (6am to 5 pm)	hospital admission											1	No	No	No	No	No	No	616.73	404.8	0	0	0	0	122.4	282.4	0
106446	365	No	224	No	Male	32		No	Urgent	No	Yes	Yes	No	Spring	No	Surgery	2015-04-03	0.2	314	5	Night (10pm to 6 am)	discharge at home											0	Yes	No	No	No	No	No	1117.25	458.4	390.8	74.8	40	20	0	0	67.8
1529	366	Yes	559	No	Male	52	walk-In	No	Urgent	No	Yes	Yes	No	Sommer	Yes	Surgery	2013-08-20	0.2	179	2	Evening (5pm to 10pm)	discharge at home	No	No				1	2	12			1	Yes	No	No	No	No	No	874.05	581.6	398.8	55	20	11	0	0	183
1811	366	Yes	841	No	Male	53	walk-In	No	Urgent	No	Yes	No	No	Spring	No	Surgery	2014-04-08	0.2	309	2	Day (6am to 5 pm)	discharge at home	Yes	Direct	13			10					1	Yes	Yes	No	No	No	No	879.76	627.2	168.8	30	20	0	35.2	70.4	352.8
1830	366	Yes	842	No	Female	53	walk-In	No	Urgent	No	Yes	No	Yes	Spring	Yes	Fast-Track	2014-04-26	15.2	191		Day (6am to 5 pm)	transfer extern hospital	Yes	Direct				8					1	No	No	No	No	No	No	54.34	0	0	0	0	0	0	0	0
105559	369	No	741	No	Female	29		No	Life-threatening	Yes	No	Yes	No	Spring	No	Surgery	2015-03-27	0.4	437	5	Night (10pm to 6 am)	discharge at home											0	No	No	Yes	No	No	No	2757.77	2982.4	373	55	54.8	11	93.4	639.2	1876.8
1206	370	Yes	243	Yes	Female	49	ambulance/emergency medical transport	No	High urgent	No	No	Yes	No	Fall	Yes	Internal medicine	2012-11-12	4.4	157	1	Night (10pm to 6 am)	hospital admission	No	No	20								1	Yes	No	No	No	No	No	1248.51	864	513	84.8	45	11	0	268.6	82.4
1312	370	Yes	347	Yes	Female	50	ambulance/emergency medical transport	No	High urgent	No	No	Yes	No	Winter	Yes	Internal medicine	2013-01-24	4.6	157	4	Evening (5pm to 10pm)	hospital admission	No	Direct	25	20							1	Yes	No	No	No	No	No	1068.72	787.6	353.2	64.8	20	11	97.6	254.4	82.4
1450	370	Yes	482	Yes	Female	50	ambulance/emergency medical transport	No	High urgent	No	No	No	No	Spring	Yes	Internal medicine	2013-06-13	4.2	295	4	Day (6am to 5 pm)	hospital admission	No	Direct	20	25	29						4	Yes	No	No	No	No	No	886.15	449.2	281	30	30	0	105.8	0	62.2
1465	370	Yes	497	Yes	Female	50	ambulance/emergency medical transport	No	High urgent	No	No	Yes	No	Sommer	Yes	Surgery	2013-07-05	3.8	813	5	Night (10pm to 6 am)	hospital admission	No	Indirect				1	3	9			2	Yes	Yes	Yes	No	No	No	2811.79	2645.2	548.6	79.8	59.8	11	43.4	65.8	1987.4
1586	370	Yes	616	Yes	Female	50	previous medical contact	No	High urgent	No	No	No	No	Fall	Yes	Internal medicine	2013-10-03	5	368	4	Day (6am to 5 pm)	hospital admission	No	No	15	20	27						5	Yes	No	No	No	No	No	1421.07	926.4	507.4	69.8	10	20	116.6	220.2	82.4
1623	370	Yes	653	Yes	Female	50	ambulance/emergency medical transport	No	Urgent	No	No	Yes	Yes	Fall	Yes	Surgery	2013-11-02	0.2	372	6	Night (10pm to 6 am)	discharge at home	No	Indirect	25			1	3				3	Yes	Yes	Yes	No	No	No	2138.33	1987	499.8	69.8	50	11	97.6	481	908.4
1643	370	Yes	673	Yes	Female	51	ambulance/emergency medical transport	No	Life-threatening	No	No	Yes	No	Fall	No	Surgery	2013-11-20	13.6	216	3	Night (10pm to 6 am)	hospital admission	2	Indirect				1	3	2			2	Yes	No	No	No	No	No	1114.85	456.6	71	5	15	0	116.6	133.4	135.4
1844	370	Yes	874	Yes	Female	51	previous medical contact	No	Urgent	No	No	Yes	No	Spring	Yes	Surgery	2014-05-06	9.6	200	2	Evening (5pm to 10pm)	hospital admission	No	No				1	3				3	Yes	Yes	No	No	No	No	1443.27	903	362	45	45	11	54.2	205.6	281
1923	370	Yes	953	Yes	Female	51	ambulance/emergency medical transport	No	Urgent	No	No	Yes	Yes	Sommer	Yes	Surgery	2014-07-06	7.6	407	0	Evening (5pm to 10pm)	hospital admission	No	No				3					2	Yes	No	Yes	No	Yes	No	2134.26	1193.8	442	55	54.8	11	35.2	274.2	442.4
2023	370	Yes	1051	Yes	Female	51	ambulance/emergency medical transport	No	High urgent	No	No	Yes	Yes	Fall	Yes	Surgery	2014-10-04	0.6	838	6	Night (10pm to 6 am)	discharge at home	No	Indirect	25			1	10				2	Yes	No	No	No	No	No	1581.18	879.6	495.2	60	69.8	20	35.2	232.2	117
46426	380	No	416	No	Male	52		No	High urgent	No	Yes	Yes	Yes	Sommer	Yes	Internal medicine	2013-07-28	0	127	0	Day (6am to 5 pm)	discharge at home											1	Yes	No	No	No	No	No	1134.43	733.6	459.8	74.8	45	11	116.6	89.8	67.4
1925	381	Yes	955	No	Male	52	walk-In	No	Urgent	No	Yes	No	No	Sommer	No	Internal medicine	2014-07-08	0.2	343	2	Day (6am to 5 pm)	transfer extern hospital	No	No	19			10					2	Yes	No	No	No	No	No	2858.3	864.8	450.4	45	54.8	29	35.2	286.8	92.2
1675	382	Yes	704	No	Male	48	ambulance/emergency medical transport	No	Urgent	No	No	No	Yes	Winter	Yes	Internal medicine	2013-12-29	9.6	268	0	Day (6am to 5 pm)	hospital admission	No	No	27	23							2	Yes	No	No	No	No	No	1523.87	933.2	424.2	74.8	30	29	97.6	328.8	82.4
1713	382	Yes	744	No	Male	48	walk-In	No	High urgent	No	Yes	No	Yes	Winter	Yes	Internal medicine	2014-01-25	6.2	222	6	Day (6am to 5 pm)	hospital admission	Yes	No	20	27							2	Yes	No	No	No	No	No	1709.69	1204.6	637.4	104.8	64.8	11	116.6	368.2	82.4
2137	382	Yes	1164	No	Male	49	walk-In	No	Urgent	No	Yes	No	Yes	Winter	No	Fast-Track	2014-12-21	0.2	239	0	Day (6am to 5 pm)	not specified	Yes	No	24			12					2	No	No	No	No	No	No	330.72	159	80	25	0	11	0	79	0
2325	382	Yes	1351	No	Male	49	ambulance/emergency medical transport	No	Urgent	No	No	No	Yes	Spring	Yes	Internal medicine	2015-05-10	0.2	294	0	Evening (5pm to 10pm)	transfer extern hospital	No	Direct	23						34		1	No	No	No	No	Yes	No	1369.45	662.8	415.4	60	45	20	93.4	154	0
54518	386	No	1079	No	Male	47		No	Urgent	No	Yes	No	No	Fall	Yes	Fast-Track	2013-10-22	0	55	2	Evening (5pm to 10pm)	discharge at home											0	No	No	No	No	No	No	338.4	44.4	44.4	15	0	11	0	0	0
91917	386	No	744	No	Male	48		No	Non-urgent	No	No	No	No	Fall	No	Fast-Track	2014-11-12	0	44	3	Day (6am to 5 pm)	discharge at home											0	No	No	No	No	No	No	219.63	77.2	62.2	15	5	0	0	15	0
1827	388	Yes	858	No	Female	40	walk-In	No	Urgent	No	Yes	No	No	Spring	No	Internal medicine	2014-04-25	0.2	177	5	Day (6am to 5 pm)	discharge at home	No	No	24								1	Yes	Yes	No	No	No	No	1281.16	879.8	522	74.8	59.8	11	35.2	142	180.6
90923	389	No	206	No	Female	46		No	Urgent	No	No	No	Yes	Fall	No	Surgery	2014-11-01	0.2	306	6	Day (6am to 5 pm)	discharge at home											0	Yes	No	No	No	No	No	650.13	241.8	195.4	50	10	11	0	0	46.6
18798	390	No	807	Yes	Male	43		No	High urgent	No	Yes	Yes	No	Sommer	Yes	Internal medicine	2012-09-11	0.2	160	2	Day (6am to 5 pm)	discharge at home											0	No	No	No	No	No	No	484.03	168.4	133.2	20	20	0	35.2	0	0
54655	390	No	220	Yes	Male	44		No	High urgent	No	Yes	No	No	Fall	No	Internal medicine	2013-10-24	0.2	401	4	Day (6am to 5 pm)	discharge at home											0	No	No	No	No	No	No	1327.84	558.6	442	64.8	45	11	116.6	0	0
42961	392	No	1039	No	Male	54		No	Urgent	No	Yes	No	Yes	Sommer	No	Ophthalmology	2013-06-22	0	51	6	Day (6am to 5 pm)	discharge at home											1	No	No	No	No	No	No	125.91	44.4	44.4	15	0	0	0	0	0
77496	393	No	740	No	Female	30		No	Urgent	No	Yes	Yes	Yes	Sommer	No	Surgery	2014-06-22	0.2	142	0	Night (10pm to 6 am)	discharge at home											0	No	No	No	No	No	No	301.93	80	80	25	0	11	0	0	0
1007	394	Yes	44	No	Female	29	scheduled follow-up	No	Semi-urgent	No	No	No	Yes	Spring	Yes	Surgery	2012-06-17	0	1440	0	Day (6am to 5 pm)	discharge at home	Yes	Direct				8					0	No	No	No	No	No	No	368.62	44.4	44.4	15	0	0	0	0	0
31957	395	No	1172	No	Male	47		No	Urgent	No	Yes	No	No	Winter	Yes	Fast-Track	2013-02-21	30.6	142	4	Day (6am to 5 pm)	discharge at home											0	Yes	No	No	No	No	No	1331.74	783.2	524.4	104.8	5	22	35.2	156	67.4
1366	395	Yes	400	No	Male	47	walk-In	No	Urgent	No	Yes	No	No	Spring	No	Surgery	2013-03-28	12.8	398	4	Day (6am to 5 pm)	hospital admission	Yes	No				12					0	No	No	No	No	No	No	2136.42	617.4	530.8	69.8	64.8	11	35.2	51.2	0
2189	395	Yes	1215	No	Male	49	walk-In	No	High urgent	No	Yes	No	No	Winter	Yes	Internal medicine	2015-02-06	7	211	5	Day (6am to 5 pm)	hospital admission	No	No	15								0	Yes	No	No	No	No	No	1235.53	1106.4	411	64.8	25	20	93.4	543.8	58.2
39638	398	No	1250	No	Female	53		No	Life-threatening	Yes	No	Yes	No	Spring	No	Surgery	2013-05-16	21.4	51	4	Evening (5pm to 10pm)	hospital admission											1	No	No	No	No	Yes	No	3356.58	415.2	17.8	5	0	0	62.4	335	0
72483	399	No	1040	No	Male	42		No	Urgent	No	Yes	No	No	Spring	No	Fast-Track	2014-05-02	0.4	446	5	Day (6am to 5 pm)	discharge at home											0	No	Yes	Yes	No	No	No	1568.9	1258.6	379.8	84.8	10	11	64	83.4	731.4
1716	400	Yes	747	No	Male	53	ambulance/emergency medical transport	No	Urgent	No	No	No	No	Winter	No	Internal medicine	2014-01-27	0.2	271	1	Day (6am to 5 pm)	transfer extern hospital	No	Direct	25								3	Yes	No	No	No	Yes	No	2262.4	1228	637.4	104.8	64.8	11	116.6	391.6	82.4
1788	400	Yes	819	No	Male	53	ambulance/emergency medical transport	No	High urgent	No	No	No	No	Winter	Yes	Surgery	2014-03-20	0.2	174	4	Day (6am to 5 pm)	discharge at home	No	No	13			5	10				3	No	No	No	No	No	No	999.73	531.8	470.6	84.8	54.8	11	0	61.2	0
1840	400	Yes	872	No	Male	53	previous medical contact	No	Urgent	No	No	No	No	Spring	Yes	Internal medicine	2014-05-02	111.8	631	5	Day (6am to 5 pm)	hospital admission	No	No	29	13							3	Yes	Yes	No	No	Yes	No	5714.5	3191.4	2137.4	194.6	234.6	29	70.6	517.6	466
94437	403	No	340	Yes	Male	43		No	Urgent	No	Yes	No	No	Fall	No	Internal medicine	2014-12-09	0.2	265	2	Day (6am to 5 pm)	discharge at home											0	No	No	No	No	No	No	922.92	442.8	319.6	69.8	25	0	35.2	88	0
97888	404	No	291	No	Female	38		No	High urgent	No	Yes	No	No	Winter	Yes	Internal medicine	2015-01-09	0.2	217	5	Evening (5pm to 10pm)	discharge at home											0	Yes	No	No	No	No	No	1067.23	840.4	508.8	89.8	30	20	93.4	174.6	63.6
106260	404	No	5	No	Female	38		No	High urgent	No	Yes	No	No	Spring	No	Internal medicine	2015-04-01	0.2	378	3	Evening (5pm to 10pm)	discharge at home											0	No	No	Yes	Yes	No	No	2021.37	1804.2	695.2	94.8	79.8	11	93.4	123.8	892
19602	406	No	981	No	Female	46		No	Urgent	No	Yes	No	Yes	Sommer	No	Surgery	2012-09-22	0.2	167	6	Day (6am to 5 pm)	discharge at home											0	Yes	No	No	No	No	No	563.91	227.6	97.6	15	15	11	62.4	0	67.4
101585	407	No	166	No	Male	52		No	Urgent	No	No	No	No	Winter	No	Surgery	2015-02-16	4.4	258	1	Evening (5pm to 10pm)	hospital admission											1	No	No	No	No	No	No	1268.13	562.6	318.4	30	25	11	0	244.2	0
2198	408	Yes	1224	No	Male	50	external hospital incl. psychiatric ward	No	Urgent	No	No	No	No	Winter	Yes	Surgery	2015-02-13	31.8	412	5	Day (6am to 5 pm)	hospital admission	No	No	29			7					2	No	No	Yes	No	Yes	No	1894.94	1427.2	337.8	45	25	20	0	336.6	752.8
2273	408	Yes	1298	No	Male	50	walk-In	No	Urgent	No	Yes	No	Yes	Spring	No	Internal medicine	2015-04-04	0.2	246	6	Day (6am to 5 pm)	discharge at home	No	No	27								2	Yes	No	No	No	No	No	1012.57	692	544.2	69.8	59.8	20	58.2	26	63.6
94952	410	No	917	No	Male	45		No	High urgent	No	Yes	No	Yes	Fall	Yes	Internal medicine	2014-12-13	0.2	311	6	Day (6am to 5 pm)	discharge at home											0	No	No	No	No	No	No	1497.05	925.4	557.4	84.8	59.8	20	151.6	216.4	0
90520	411	No	416	No	Male	52		No	Life-threatening	Yes	No	Yes	No	Fall	No	Surgery	2014-10-28	4.6	217	2	Evening (5pm to 10pm)	hospital admission											2	Yes	No	Yes	No	Yes	No	4136.33	3500	847.8	104.8	45	20	58.2	416.4	2177.6
104590	412	No	801	Yes	Female	48		No	High urgent	No	No	Yes	No	Winter	Yes	Internal medicine	2015-03-17	2.4	327	2	Night (10pm to 6 am)	hospital admission											1	No	No	Yes	No	Yes	No	1722.18	1406.8	575.2	69.8	79.8	20	93.4	253.6	484.6
63490	413	No	618	Yes	Female	46		No	Urgent	No	Yes	No	No	Winter	No	Surgery	2014-01-27	11.2	149	1	Day (6am to 5 pm)	hospital admission											0	No	No	No	No	No	No	185.19	0	0	0	0	0	0	0	0
34581	414	No	398	No	Male	45		No	Urgent	No	Yes	Yes	No	Spring	Yes	Ophthalmology	2013-03-21	0.2	223	4	Evening (5pm to 10pm)	discharge at home											0	No	No	No	No	No	No	157.38	44.4	44.4	15	0	0	0	0	0
40314	415	No	920	No	Male	42		No	Urgent	No	Yes	No	No	Spring	Yes	Ophthalmology	2013-05-23	0	79	4	Evening (5pm to 10pm)	discharge at home											1	No	No	No	No	No	No	199.59	80	80	25	0	0	0	0	0
109994	415	No	466	No	Male	44		No	High urgent	No	Yes	No	No	Spring	Yes	Internal medicine	2015-05-07	4.2	364	4	Day (6am to 5 pm)	hospital admission											1	No	No	No	No	No	No	696.04	529.6	263.8	0	0	0	93.4	172.4	0
16854	417	No	134	No	Male	28		No	High urgent	No	No	Yes	No	Sommer	No	Surgery	2012-08-16	0.2	181	4	Night (10pm to 6 am)	discharge at home											0	No	No	Yes	No	No	No	1529.79	1109.6	495.2	79.8	45	11	35.2	65.8	513.2
73344	418	No	723	No	Male	50		No	Urgent	No	Yes	No	Yes	Spring	No	Surgery	2014-05-11	0.6	871	0	Evening (5pm to 10pm)	other											1	No	No	Yes	No	No	No	1954.71	1097.2	450.8	64.8	50	20	35.2	116	495.2
46000	419	No	463	No	Female	55		Yes	Urgent	No	Yes	Yes	No	Sommer	No	Surgery	2013-07-23	0.2	237	2	Night (10pm to 6 am)	discharge at home											1	No	No	Yes	No	No	No	1475.2	1272	346.4	60	45	11	35.2	0	890.4
24582	420	No	872	No	Male	53		No	Urgent	No	Yes	Yes	No	Fall	No	Surgery	2012-11-28	3.2	195	3	Night (10pm to 6 am)	transfer extern hospital											1	Yes	No	Yes	No	No	No	529.52	615.4	35.6	0	10	0	0	146.6	433.4
55718	421	No	588	No	Female	28		No	Urgent	No	Yes	No	No	Fall	No	Internal medicine	2013-11-04	0.2	319	1	Evening (5pm to 10pm)	discharge at home											0	No	No	Yes	Yes	No	No	1824.61	1412	362	84.8	5	11	35.2	62.6	952
1015	422	Yes	52	No	Female	41	previous medical contact	No	Semi-urgent	No	No	No	No	Spring	No	Surgery	2012-06-20	0	1440	3	Day (6am to 5 pm)	discharge at home	No	No				9					0	No	No	No	No	No	No	534.68	133.2	133.2	30	10	11	0	0	0
1834	423	Yes	863	No	Female	52	ambulance/emergency medical transport	No	Urgent	No	No	No	No	Spring	No	Internal medicine	2014-04-28	11.2	469	1	Day (6am to 5 pm)	hospital admission	Yes	No	27	16	17						1	Yes	No	No	No	Yes	No	2033.74	1253.4	806	114.8	99.8	20	97.6	267.4	82.4
1849	423	Yes	879	No	Female	52	walk-In	No	Urgent	No	Yes	No	No	Spring	Yes	Internal medicine	2014-05-12	18	305	1	Day (6am to 5 pm)	hospital admission	Yes	No	27								4	Yes	No	No	No	No	No	854.19	465.8	151	20	25	0	0	252.6	62.2
1904	423	Yes	935	No	Female	52	previous medical contact	No	High urgent	No	No	No	No	Sommer	Yes	Internal medicine	2014-06-24	3	311	2	Day (6am to 5 pm)	hospital admission	Yes	No	27								4	No	No	No	No	No	No	1733.51	1005.8	668.6	84.8	79.8	20	162.8	174.4	0
23580	426	No	820	No	Female	18		No	Urgent	No	Yes	No	No	Fall	No	Internal medicine	2012-11-15	0	123	4	Day (6am to 5 pm)	discharge at home											0	No	No	No	No	No	No	857.9	523.6	326.6	60	20	11	35.2	161.6	0
24307	427	No	1070	No	Male	28		No	High urgent	No	Yes	Yes	Yes	Fall	No	Surgery	2012-11-24	0	84	6	Night (10pm to 6 am)	discharge at home											0	No	No	No	No	No	No	384.46	97.6	97.6	20	10	11	0	0	0
86520	428	No	321	No	Female	50		Yes	Semi-urgent	No	No	No	No	Sommer	No	Fast-Track	2014-09-19	0.2	1169	5	Day (6am to 5 pm)	discharge at home											1	No	No	No	No	No	No	406.76	168.8	168.8	40	10	11	0	0	0
72690	429	No	953	No	Male	51		No	Urgent	No	Yes	Yes	Yes	Spring	No	Surgery	2014-05-04	3.8	585	0	Evening (5pm to 10pm)	transfer extern hospital											1	Yes	Yes	Yes	No	Yes	No	2302.85	1518.2	522	69.8	64.8	20	70.6	149	776.8
1592	430	Yes	622	No	Female	48	external hospital incl. psychiatric ward	No	Urgent	No	No	No	Yes	Fall	No	Internal medicine	2013-10-06	2	1440		Day (6am to 5 pm)	transfer extern hospital	No	No	27	22							0	No	No	No	Yes	No	No	4302.8	3117.8	1390.2	114.8	134.8	20	70.6	528.2	1128.8
64959	431	No	879	No	Male	52		No	Urgent	No	No	No	No	Winter	No	Surgery	2014-02-12	0.2	373	3	Evening (5pm to 10pm)	discharge at home											1	No	Yes	No	No	No	No	1184.44	661.6	415.4	84.8	25	11	35.2	73.2	137.6
61641	432	No	801	No	Male	48		No	High urgent	No	No	Yes	No	Winter	Yes	Internal medicine	2014-01-07	0.2	216	2	Evening (5pm to 10pm)	discharge at home											0	Yes	Yes	Yes	No	No	No	2114.23	1559.4	584	94.8	59.8	11	116.6	183	675.8
30518	433	No	618	No	Female	46		No	Urgent	No	Yes	No	No	Winter	No	Fast-Track	2013-02-06	0.2	131	3	Day (6am to 5 pm)	discharge at home											0	No	No	No	No	No	No	326.51	157.8	157.8	30	0	11	0	0	0
86346	434	No	1303	No	Male	56		No	Life-threatening	Yes	No	No	No	Sommer	No	Surgery	2014-09-17	16.8	171	3	Evening (5pm to 10pm)	hospital admission											1	Yes	Yes	Yes	No	No	No	5753.89	4516.2	1139.6	59.8	134.8	0	30.2	301.8	3044.6
59511	435	No	332	Yes	Female	50		No	Urgent	No	No	Yes	No	Fall	Yes	Internal medicine	2013-12-18	30.2	418	3	Night (10pm to 6 am)	hospital admission											1	Yes	No	Yes	No	No	No	2816.34	2280	1427.8	84.8	59.8	20	62.4	191.2	598.6
103259	435	No	233	Yes	Female	51		No	High urgent	Yes	Yes	No	No	Winter	No	Internal medicine	2015-03-04	16.4	296	3	Day (6am to 5 pm)	hospital admission											3	No	No	Yes	No	No	No	1862.7	1551.8	579.8	74.8	64.8	40	93.4	393.8	484.6
2316	437	Yes	1341	No	Male	38	walk-In	No	Urgent	No	Yes	No	No	Spring	No	Fast-Track	2015-05-04	0	65	1	Day (6am to 5 pm)	discharge at home	No	Indirect				1	2				0	No	No	No	No	No	No	444.92	195.2	195.2	30	5	11	0	0	0
27989	438	No	1355	No	Male	48		No	Urgent	No	Yes	No	Yes	Winter	No	Surgery	2013-01-06	0.2	148	0	Evening (5pm to 10pm)	discharge at home											0	No	No	No	No	No	No	283.64	123.6	97.6	30	0	0	0	26	0
35380	439	No	1203	Yes	Male	39		No	Urgent	No	Yes	Yes	Yes	Spring	Yes	Surgery	2013-03-31	0.2	164	0	Night (10pm to 6 am)	discharge at home											0	No	Yes	Yes	No	No	No	1136.99	1139	246.6	45	10	11	35.2	51.2	805.8
66493	439	No	774	Yes	Male	40		No	Urgent	No	Yes	Yes	Yes	Winter	Yes	Surgery	2014-03-01	0.2	170	5	Night (10pm to 6 am)	discharge at home											0	Yes	No	Yes	No	No	No	892.45	607.4	239.8	35	35	11	0	0	367.6
86702	439	No	191	Yes	Male	41		No	Urgent	No	Yes	No	Yes	Sommer	Yes	Fast-Track	2014-09-20	0	109	6	Day (6am to 5 pm)	discharge at home											0	No	No	No	No	No	No	327.63	80	80	25	0	11	0	0	0
101302	442	No	842	No	Male	53		No	Urgent	No	No	Yes	Yes	Winter	No	Surgery	2015-02-14	1.6	100	6	Night (10pm to 6 am)	transfer extern hospital											1	No	No	No	No	No	No	187.63	53.2	53.2	0	15	0	0	0	0
41327	443	No	330	No	Male	52		No	Life-threatening	Yes	Yes	No	No	Spring	Yes	Internal medicine	2013-06-03	0.2	292	1	Day (6am to 5 pm)	discharge at home											2	No	No	No	No	No	No	1329.73	861.8	582.2	94.8	10	11	160.2	119.4	0
1024	444	Yes	62	Yes	Male	52	walk-In	No	Urgent	No	Yes	No	No	Sommer	Yes	Internal medicine	2012-06-28	7.8	317	4	Evening (5pm to 10pm)	hospital admission	No	No	17								4	No	No	No	No	No	No	848.18	577.8	353.2	45	40	11	0	224.6	0
1092	444	Yes	129	Yes	Male	52	previous medical contact	No	Urgent	No	No	Yes	No	Sommer	Yes	Internal medicine	2012-08-20	13.8	200	1	Evening (5pm to 10pm)	hospital admission	Yes	No	27								7	Yes	No	No	No	No	No	704.61	462.4	299.8	55	15	11	0	80	82.4
1120	444	Yes	156	Yes	Male	52	ambulance/emergency medical transport	No	Urgent	No	No	No	No	Sommer	Yes	Internal medicine	2012-09-11	6.8	235	2	Day (6am to 5 pm)	hospital admission	No	No	27								7	No	No	No	No	No	No	190.12	323.8	0	0	0	0	0	323.6	0
1130	444	Yes	166	Yes	Male	52	ambulance/emergency medical transport	No	High urgent	No	No	No	No	Sommer	Yes	Internal medicine	2012-09-18	0.6	184	2	Evening (5pm to 10pm)	hospital admission	2	Direct	25								7	Yes	Yes	No	No	No	No	735.89	444.6	317.6	59.8	15	11	0	0	127
1164	444	Yes	200	Yes	Male	52	walk-In	No	Urgent	No	Yes	Yes	No	Fall	No	Internal medicine	2012-10-09	0.2	242	2	Evening (5pm to 10pm)	discharge at home	2	Indirect	24	19							7	Yes	Yes	No	No	No	No	1171.55	618.2	353.2	64.8	20	20	0	138	127
1191	444	Yes	227	Yes	Male	52	previous medical contact	No	Urgent	No	No	No	No	Fall	Yes	Fast-Track	2012-10-30	0	109	2	Evening (5pm to 10pm)	discharge at home	2	Direct	24	27							7	No	No	No	No	No	No	373.53	80	80	15	10	11	0	0	0
1202	444	Yes	239	Yes	Male	52	ambulance/emergency medical transport	No	Urgent	No	No	No	No	Fall	Yes	Internal medicine	2012-11-08	0.2	205	4	Day (6am to 5 pm)	discharge at home	Yes	No	27								7	No	No	No	No	No	No	762.6	354.6	308.8	55	20	11	35.2	10.6	0
1317	444	Yes	352	Yes	Male	52	previous medical contact	No	Urgent	No	No	No	No	Winter	Yes	Internal medicine	2013-01-28	4.8	221	1	Evening (5pm to 10pm)	hospital admission	Yes	No	24	27							4	No	No	No	No	No	No	1231.12	771.6	428.8	74.8	20	29	97.6	245.2	0
1348	444	Yes	383	Yes	Male	52	walk-In	No	Urgent	No	Yes	Yes	No	Winter	Yes	Internal medicine	2013-03-11	0.2	285	1	Evening (5pm to 10pm)	not specified	No	No	24								7	No	No	No	No	No	No	995.06	609.8	362	60	30	11	97.6	150	0
1381	444	Yes	416	Yes	Male	52	ambulance/emergency medical transport	No	High urgent	No	No	No	No	Spring	Yes	Internal medicine	2013-04-05	10.4	266	5	Day (6am to 5 pm)	hospital admission	No	No	19	24	27				35		7	Yes	No	No	No	No	No	575.99	341.4	35.6	5	5	0	97.6	143	65.2
101129	454	No	207	No	Male	40		No	Urgent	No	Yes	No	No	Winter	No	Surgery	2015-02-12	0.2	404	4	Day (6am to 5 pm)	discharge at home											0	No	No	Yes	Yes	No	No	1253.49	790.6	388.8	55	40	11	0	0	402
23748	455	No	1105	No	Male	43		No	Life-threatening	No	No	Yes	Yes	Fall	No	Surgery	2012-11-18	4.4	47	0	Night (10pm to 6 am)	transfer extern hospital											0	No	No	Yes	No	No	No	271.88	386	17.8	0	5	0	0	0	368.2
104688	456	No	350	No	Male	44		Yes	Life-threatening	Yes	No	Yes	No	Winter	Yes	Internal medicine	2015-03-18	7.2	84	3	Day (6am to 5 pm)	hospital admission											3	No	No	No	No	No	No	1860.81	981.8	495.2	74.8	50	20	122.4	364.2	0
1108	457	Yes	144	No	Female	46	previous medical contact	No	High urgent	No	No	No	Yes	Sommer	No	Internal medicine	2012-09-01	7	67	6	Evening (5pm to 10pm)	hospital admission	Yes	No	29								0	Yes	No	No	No	No	Yes	211.92	294.4	0	0	0	0	0	212	82.4
80859	458	No	1039	No	Male	54		No	Urgent	No	Yes	No	No	Sommer	No	Fast-Track	2014-07-25	0.2	203	5	Day (6am to 5 pm)	discharge at home											1	Yes	No	No	No	No	No	532.4	187.8	115.4	30	5	11	0	0	72.4
98966	459	No	1038	No	Male	22		No	High urgent	No	No	Yes	No	Winter	No	Internal medicine	2015-01-21	1.2	369	3	Night (10pm to 6 am)	hospital admission											0	No	No	No	No	Yes	No	1605.63	779.2	371	50	40	20	93.4	314.8	0
75586	460	No	373	No	Male	53		Yes	Urgent	No	No	No	No	Spring	Yes	Surgery	2014-06-03	0	54	2	Day (6am to 5 pm)	discharge at home											1	No	No	No	No	No	No	364.5	133	97.6	30	0	0	35.2	0	0
69910	461	No	1135	No	Female	32		Yes	Urgent	No	No	No	Yes	Spring	No	Surgery	2014-04-06	0.2	281	0	Day (6am to 5 pm)	discharge at home											0	No	Yes	No	No	No	No	1156.56	840.6	397.6	60	40	11	35.2	169	238.6
87341	462	No	11	No	Male	42		No	High urgent	No	Yes	No	Yes	Fall	No	Internal medicine	2014-09-27	0.2	224	6	Day (6am to 5 pm)	discharge at home											0	Yes	No	No	No	No	No	1140.16	827.4	379.8	64.8	30	20	97.6	282.4	67.4
42715	463	No	1295	No	Female	50		No	Urgent	No	No	No	No	Spring	Yes	Internal medicine	2013-06-20	0.2	341	4	Day (6am to 5 pm)	discharge at home											1	No	No	No	No	No	No	931.99	626	326.6	64.8	15	11	97.6	201.6	0
85510	464	No	495	No	Male	44		No	High urgent	No	No	Yes	No	Sommer	No	Surgery	2014-09-08	0.2	342	1	Night (10pm to 6 am)	transfer extern hospital											0	Yes	Yes	Yes	No	Yes	No	4828.57	2822.2	579.8	74.8	64.8	20	97.6	183	1961.6
34324	465	No	301	No	Female	47		No	Urgent	No	Yes	No	No	Winter	No	Surgery	2013-03-18	0.2	180	1	Day (6am to 5 pm)	discharge at home											0	No	No	No	No	No	No	633.11	361.8	299.8	50	20	11	0	62	0
87233	466	No	175	No	Female	43		No	High urgent	No	Yes	No	No	Fall	No	Internal medicine	2014-09-26	0.4	678	5	Day (6am to 5 pm)	discharge at home											0	No	No	Yes	Yes	No	No	2365.61	1845.6	699.6	79.8	104.8	11	35.2	62	1049
89145	467	No	737	No	Female	40		Yes	Urgent	No	No	No	No	Fall	Yes	Internal medicine	2014-10-15	6	250	3	Day (6am to 5 pm)	hospital admission											0	Yes	No	No	No	No	No	1435.35	1060.2	397.6	50	50	20	53.4	467.6	141.6
92161	468	No	1314	Yes	Female	47		No	Semi-urgent	No	Yes	No	No	Fall	No	Ear-Nose-Throat	2014-11-14	0.4	198	5	Day (6am to 5 pm)	discharge at home											0	No	No	No	No	No	No	166.5	0	0	0	0	0	0	0	0
20126	469	No	771	No	Male	43		No	Non-urgent	No	Yes	No	Yes	Fall	Yes	Fast-Track	2012-09-30	0	103	0	Day (6am to 5 pm)	discharge at home											0	Yes	No	No	No	No	No	483.29	232.2	149	20	5	11	0	0	83.4
49176	469	No	477	No	Male	43		No	Urgent	No	Yes	No	No	Sommer	No	Surgery	2013-08-26	0	119	1	Day (6am to 5 pm)	discharge at home											0	No	No	No	No	No	No	737.2	287.8	287.8	30	30	20	0	0	0
73928	471	No	720	No	Male	42		No	High urgent	No	Yes	No	Yes	Spring	No	Surgery	2014-05-17	0.2	165	6	Day (6am to 5 pm)	discharge at home											0	Yes	No	No	No	No	No	743.32	388	337.8	50	30	11	0	0	50
61238	472	No	962	No	Female	42		No	Urgent	No	Yes	No	No	Winter	Yes	Internal medicine	2014-01-03	0.2	235	5	Evening (5pm to 10pm)	discharge at home											0	No	No	No	No	No	No	1160.49	636.8	468.6	74.8	50	11	97.6	70.6	0
24379	473	No	1002	No	Male	62		No	Urgent	No	Yes	No	Yes	Fall	No	Internal medicine	2012-11-25	0	130	0	Evening (5pm to 10pm)	discharge at home											3	No	No	No	No	No	No	434.87	224.6	224.6	30	5	11	0	0	0
88940	474	No	1172	No	Male	47		No	Urgent	No	Yes	No	No	Fall	Yes	Surgery	2014-10-13	0.2	307	1	Day (6am to 5 pm)	discharge at home											0	No	Yes	No	No	No	No	1404.27	813.8	522	74.8	59.8	22	35.2	89.6	167.2
89223	474	No	805	No	Male	47		No	Semi-urgent	No	No	No	No	Fall	Yes	Surgery	2014-10-16	0	49	4	Day (6am to 5 pm)	discharge at home											0	No	No	No	No	No	No	355.93	164.8	97.6	15	15	11	0	67	0
1199	476	Yes	236	No	Female	40	external hospital incl. psychiatric ward	No	High urgent	No	No	No	No	Fall	No	Internal medicine	2012-11-07	1	275	3	Day (6am to 5 pm)	transfer extern hospital	2	No	31								0	Yes	Yes	No	No	Yes	No	2681.55	947.8	344.2	74.8	10	11	0	422.8	180.6
1286	477	Yes	322	No	Female	27	previous medical contact	No	High urgent	No	No	No	Yes	Winter	Yes	Internal medicine	2013-01-12	10.4	186	6	Day (6am to 5 pm)	hospital admission	Yes	No	13			5					0	Yes	No	No	No	No	No	1266.55	1150.8	44.4	10	5	0	97.6	926.2	82.4
2039	477	Yes	1067	No	Female	29	previous medical contact	No	Urgent	No	No	No	No	Fall	No	Surgery	2014-10-13	3	411	1	Day (6am to 5 pm)	hospital admission	Yes	No	27								0	Yes	No	Yes	No	No	No	1903.36	1485.2	106.6	0	30	0	93.4	332.6	952.6
104845	479	No	656	No	Female	45		No	High urgent	Yes	No	Yes	No	Winter	No	Surgery	2015-03-19	0.4	625	4	Evening (5pm to 10pm)	discharge at home											0	Yes	No	Yes	No	No	No	2921.14	1755.6	730.8	114.8	69.8	20	0	153	871.8
1564	480	Yes	594	No	Male	47	ambulance/emergency medical transport	No	Urgent	No	No	Yes	No	Sommer	No	Internal medicine	2013-09-13	0.4	583	5	Evening (5pm to 10pm)	discharge at home	No	Direct	25								3	No	Yes	Yes	No	No	No	2070.07	1684.6	570.8	69.8	64.8	20	65.6	375.8	672.4
55825	481	No	375	No	Female	47		No	High urgent	No	Yes	No	No	Fall	No	Internal medicine	2013-11-06	7.2	286	3	Day (6am to 5 pm)	hospital admission											0	No	No	No	No	No	No	1146	636.6	411	74.8	15	29	97.6	127.8	0
84285	482	No	834	No	Male	52		No	Non-urgent	No	Yes	No	No	Sommer	No	Fast-Track	2014-08-27	6	135	3	Evening (5pm to 10pm)	discharge at home											1	Yes	No	Yes	Yes	No	No	990.76	832.6	193.4	30	10	11	35.2	19.2	585
92788	483	No	622	No	Female	48		Yes	Urgent	No	Yes	No	No	Fall	No	Fast-Track	2014-11-20	0	108	4	Day (6am to 5 pm)	discharge at home											0	No	No	No	No	No	No	298.82	157.8	157.8	30	0	11	0	0	0
2284	484	Yes	1309	No	Female	46	walk-In	No	Life-threatening	No	Yes	No	No	Spring	No	Internal medicine	2015-04-10	7.2	340	5	Day (6am to 5 pm)	hospital admission	Yes	No	15	29							1	No	No	Yes	No	No	No	1360.81	984.2	203.8	0	5	0	131.2	301.6	347.4
27153	485	No	660	No	Male	51		No	Urgent	No	No	No	Yes	Winter	Yes	Internal medicine	2012-12-29	0.2	160	6	Day (6am to 5 pm)	discharge at home											1	No	No	No	No	No	No	814.68	462.8	299.8	64.8	5	11	62.4	100.4	0
1610	486	Yes	640	No	Male	39	ambulance/emergency medical transport	No	Urgent	No	No	Yes	No	Fall	Yes	Surgery	2013-10-23	0.4	431	3	Day (6am to 5 pm)	discharge at home	Yes	No				2	10	1			2	No	Yes	Yes	No	No	No	1926.86	1644.6	578.8	69.8	54.8	11	97.6	77.8	890.4
1611	486	Yes	641	No	Male	39	walk-In	No	Urgent	No	Yes	No	No	Fall	Yes	Surgery	2013-10-24	0.2	202	4	Day (6am to 5 pm)	not specified	No	No				3					2	Yes	No	No	No	No	No	861.35	409.8	337.4	79.8	20	11	0	0	72.4
1664	486	Yes	694	No	Male	40	police/inprisonment	No	High urgent	No	No	No	No	Fall	Yes	Internal medicine	2013-12-19	0.8	219	4	Evening (5pm to 10pm)	hospital admission	No	Direct	25						32		2	No	No	No	No	No	No	744.89	424.2	424.2	84.8	20	11	0	0	0
12507	489	No	570	No	Male	41		No	Semi-urgent	No	Yes	No	Yes	Spring	Yes	Internal medicine	2012-06-17	0.2	1440	0	Evening (5pm to 10pm)	discharge at home											0	No	No	No	No	No	No	926.07	482	291	60	10	11	62.4	128.6	0
105625	489	No	1204	No	Male	44		No	Urgent	No	No	No	No	Spring	No	Surgery	2015-03-27	0.2	343	5	Day (6am to 5 pm)	discharge at home											0	No	No	No	No	No	No	876.71	499.2	406.4	59.8	40	20	35.2	57.4	0
88646	491	No	484	No	Male	28		No	Semi-urgent	No	Yes	Yes	No	Fall	No	Ear-Nose-Throat	2014-10-10	0	50	5	Night (10pm to 6 am)	discharge at home											0	No	No	No	No	No	No	276.03	62.2	62.2	20	0	11	0	0	0
108185	492	No	931	No	Male	32		No	Urgent	No	Yes	Yes	No	Spring	Yes	Surgery	2015-04-20	0.2	248	1	Day (6am to 5 pm)	transfer extern hospital											0	Yes	Yes	No	No	No	No	923.52	657	362	64.8	25	11	35.2	130.4	129.4
1293	493	Yes	330	No	Male	52	previous medical contact	No	High urgent	No	No	No	No	Winter	No	Internal medicine	2013-01-15	15	316	2	Day (6am to 5 pm)	hospital admission	Yes	No	15								2	Yes	No	Yes	No	No	No	1748.51	1546.2	308.8	45	30	11	116.6	522.2	598.6
49166	494	No	650	No	Female	43		No	Urgent	No	Yes	No	No	Sommer	No	Surgery	2013-08-26	2.2	244	1	Day (6am to 5 pm)	transfer extern hospital											0	No	No	No	No	No	No	39.32	51.2	0	0	0	0	0	51.2	0
1171	495	Yes	207	No	Male	40	ambulance/emergency medical transport	No	High urgent	No	No	Yes	No	Fall	No	Internal medicine	2012-10-17	0.2	374	3	Night (10pm to 6 am)	discharge at home	No	Direct	25								0	No	No	No	No	No	No	839.68	352.8	344.2	74.8	10	11	0	8.6	0
1963	495	Yes	992	No	Male	42	walk-In	No	Urgent	No	Yes	No	Yes	Sommer	Yes	Internal medicine	2014-08-09	2	205	6	Day (6am to 5 pm)	hospital admission	No	Direct							36		0	No	No	No	No	No	No	612.16	504.8	0	0	0	0	97.6	407	0
55518	497	No	161	No	Male	42		No	Life-threatening	Yes	No	No	Yes	Fall	No	Internal medicine	2013-11-02	0.2	178	6	Day (6am to 5 pm)	transfer extern hospital											0	No	No	No	No	Yes	No	1694.61	594.4	504.2	79.8	50	11	62.4	27.8	0
46805	498	No	1073	No	Male	60		No	High urgent	No	No	No	No	Sommer	No	Ear-Nose-Throat	2013-07-31	6.8	213	3	Evening (5pm to 10pm)	hospital admission											2	No	No	Yes	No	No	No	965.12	1101	35.6	5	5	0	70.6	203	791.8
84049	499	No	174	No	Male	42		No	Urgent	No	Yes	No	No	Sommer	No	Internal medicine	2014-08-25	0.2	143	1	Day (6am to 5 pm)	discharge at home											0	Yes	No	No	No	No	No	847.56	544	397.6	64.8	35	11	0	62	84.4
1106	500	Yes	1353	No	Male	50	external hospital incl. psychiatric ward	No	Urgent	No	No	Yes	No	Sommer	No	Internal medicine	2012-08-29	1.4	286	4	Evening (5pm to 10pm)	hospital admission	Yes	Indirect	29	14	27						4	Yes	No	Yes	No	No	Yes	2400.35	1412.6	71	0	20	0	0	294.6	1047.2
1470	501	Yes	502	No	Male	41	ambulance/emergency medical transport	No	Urgent	No	No	No	No	Sommer	Yes	Internal medicine	2013-07-08	15.2	712	1	Day (6am to 5 pm)	hospital admission	Yes	Direct	28								0	Yes	Yes	Yes	No	Yes	No	3504.78	2374.8	815.4	114.8	79.8	31	0	159.4	1400
10259	502	No	1116	Yes	Male	45		No	Urgent	No	Yes	No	No	Spring	Yes	Internal medicine	2012-05-15	0.2	1440	2	Day (6am to 5 pm)	discharge at home											0	No	No	No	No	No	No	869.68	719.6	308.8	64.8	10	11	0	410.8	0
1499	503	Yes	530	No	Male	58	walk-In	No	High urgent	No	Yes	Yes	No	Sommer	Yes	Internal medicine	2013-07-31	12.6	358	3	Night (10pm to 6 am)	hospital admission	No	No	29								1	Yes	No	No	No	No	No	1355.56	762.2	415.4	64.8	40	11	35.2	167	144.6
1899	503	Yes	929	No	Male	59	walk-In	No	High urgent	No	Yes	Yes	Yes	Sommer	Yes	Internal medicine	2014-06-21	0.2	259	6	Evening (5pm to 10pm)	discharge at home	No	No				5			34		1	No	No	No	No	No	No	1014.49	530.2	326.6	45	35	20	35.2	168.4	0
1905	503	Yes	934	No	Male	59	scheduled follow-up	No	Non-urgent	No	No	No	No	Sommer	Yes	Fast-Track	2014-06-24	0	42	2	Evening (5pm to 10pm)	not specified	No	No				5			34		1	No	No	No	No	No	No	377.63	133.2	133.2	30	10	11	0	0	0
2262	503	Yes	1287	No	Male	59	walk-In	No	Urgent	No	Yes	No	No	Spring	No	Internal medicine	2015-03-27	10.6	590	5	Evening (5pm to 10pm)	hospital admission	No	No	27			5					1	Yes	No	No	No	Yes	No	981.06	738.2	17.8	0	5	0	151.6	491.6	77.4
2097	507	Yes	1124	No	Male	22	ambulance/emergency medical transport	No	Urgent	No	No	No	No	Fall	No	Surgery	2014-11-25	0.4	496	2	Day (6am to 5 pm)	discharge at home	No	No				1	2				1	Yes	Yes	Yes	No	No	No	2635.6	1988.2	779.4	119.8	89.8	29	93.4	326.6	788.8
2107	507	Yes	1133	No	Male	23	ambulance/emergency medical transport	No	High urgent	No	No	No	No	Fall	Yes	Internal medicine	2014-12-03	0.4	445	3	Day (6am to 5 pm)	discharge at home	No	Direct	25								1	No	No	Yes	No	No	No	1729.84	1235.4	186.4	20	35	11	93.4	336.8	618.6
1196	509	Yes	233	No	Male	51	ambulance/emergency medical transport	No	High urgent	No	No	No	Yes	Fall	Yes	Surgery	2012-11-03	4.8	356	6	Day (6am to 5 pm)	hospital admission	No	Indirect	29			1	2	12			4	Yes	No	No	No	No	No	1013.61	762.8	433.2	74.8	35	11	0	109.8	220
1203	509	Yes	240	No	Male	51	ambulance/emergency medical transport	No	Urgent	No	No	Yes	No	Fall	No	Internal medicine	2012-11-09	7.2	172	5	Day (6am to 5 pm)	hospital admission	No	No							36		3	No	No	No	No	No	No	389.75	330	246.6	35	20	0	0	83.4	0
1216	509	Yes	253	No	Male	51	walk-In	No	Semi-urgent	No	Yes	No	No	Fall	Yes	Internal medicine	2012-11-19	15.8	214	1	Day (6am to 5 pm)	hospital admission	No	No							34		3	Yes	No	No	No	No	No	997.68	416.6	335.4	35	45	11	0	0	81.2
23574	512	No	144	Yes	Male	46		No	Urgent	No	No	No	No	Fall	No	Surgery	2012-11-15	0.2	375	4	Day (6am to 5 pm)	transfer extern hospital											0	No	No	Yes	No	No	No	1267.66	661.6	222	35	30	11	0	62.4	377.2
38105	512	No	714	Yes	Male	46		No	Urgent	No	Yes	Yes	No	Spring	Yes	Internal medicine	2013-04-29	23.6	502	1	Evening (5pm to 10pm)	hospital admission											0	No	Yes	Yes	Yes	No	No	2106.89	2255.4	97.6	15	15	0	35.2	79.4	2043
100837	514	No	533	No	Male	42		No	Urgent	No	Yes	No	No	Winter	No	Internal medicine	2015-02-09	0.2	330	1	Day (6am to 5 pm)	discharge at home											0	Yes	Yes	No	No	No	No	1060.26	732.4	433.2	74.8	35	11	0	129	170.2
73309	515	No	463	No	Male	55		No	Urgent	No	Yes	No	Yes	Spring	Yes	Internal medicine	2014-05-11	3	325	0	Day (6am to 5 pm)	hospital admission											3	No	No	No	No	No	No	1177.09	668.4	411	74.8	15	20	97.6	159.6	0
1342	516	Yes	377	No	Female	36	walk-In	No	Life-threatening	No	Yes	No	No	Winter	No	Internal medicine	2013-02-27	5	92	3	Evening (5pm to 10pm)	hospital admission	No	No	15	29							0	No	No	No	No	No	No	473.19	327.4	26.6	10	0	0	54.2	246.6	0
20599	517	No	944	No	Male	50		No	Urgent	No	Yes	Yes	Yes	Fall	No	Internal medicine	2012-10-07	0.2	98	0	Night (10pm to 6 am)	discharge at home											1	No	No	No	No	No	No	369.88	149	149	15	10	11	0	0	0
106258	518	No	896	No	Female	44		Yes	Urgent	No	Yes	No	No	Spring	No	Ear-Nose-Throat	2015-04-01	0.2	227	3	Evening (5pm to 10pm)	discharge at home											0	No	No	No	No	No	No	232.79	80	80	20	5	11	0	0	0
39463	519	No	636	Yes	Male	55		No	Urgent	No	Yes	Yes	No	Spring	Yes	Internal medicine	2013-05-14	6.8	345	2	Evening (5pm to 10pm)	hospital admission											3	Yes	No	Yes	No	No	No	1412.8	1186.6	80	10	15	0	35.2	231.6	839.8
82107	519	No	216	Yes	Male	56		No	Semi-urgent	No	No	No	No	Sommer	No	Surgery	2014-08-05	0.2	293	2	Day (6am to 5 pm)	discharge at home											4	No	No	No	No	No	No	555.24	216.2	0	0	0	0	35.2	181	0
92775	521	No	5	No	Female	38		Yes	Urgent	No	Yes	No	No	Fall	Yes	Fast-Track	2014-11-20	0	20	4	Day (6am to 5 pm)	discharge at home											0	No	No	No	No	No	No	206.67	70.4	44.4	15	0	11	0	26	0
2067	522	Yes	1094	No	Male	52	walk-In	No	Urgent	No	Yes	No	No	Fall	No	Fast-Track	2014-10-31	0	78	5	Day (6am to 5 pm)	discharge at home	Yes	No	27								1	No	No	No	No	No	No	274.71	44.4	44.4	10	5	11	0	0	0
1723	523	Yes	755	No	Female	42	walk-In	No	High urgent	No	Yes	No	Yes	Winter	No	Internal medicine	2014-02-01	0.2	279	6	Day (6am to 5 pm)	discharge at home	No	No	15								0	Yes	Yes	Yes	No	No	No	2317.44	1717.6	308.8	60	15	11	160.2	523.4	725.2
1068	524	Yes	106	No	Male	48	previous medical contact	No	Urgent	No	No	No	No	Sommer	Yes	Internal medicine	2012-08-01	0.2	271	3	Day (6am to 5 pm)	discharge at home	Yes	No	15	29							0	Yes	No	No	No	No	No	904.58	604.4	246.6	40	15	11	35.2	255.2	67.4
26116	524	No	622	No	Male	48		No	Semi-urgent	Yes	No	No	No	Fall	No	Surgery	2012-12-17	0.2	186	1	Day (6am to 5 pm)	discharge at home											0	Yes	No	Yes	No	No	No	2128.1	1767.8	577.6	114.8	35	11	35.2	80.2	1074.6
56156	526	No	469	Yes	Male	43		No	Urgent	No	Yes	No	Yes	Fall	Yes	Fast-Track	2013-11-09	0	54	6	Day (6am to 5 pm)	discharge at home											0	No	No	No	No	No	No	281.79	88.2	80	25	0	11	8.2	0	0
1639	527	Yes	669	No	Male	59	walk-In	No	Urgent	No	Yes	No	No	Fall	Yes	Fast-Track	2013-11-18	6	254	1	Day (6am to 5 pm)	not specified	No	No				12					1	Yes	No	No	No	No	No	1193.86	834.8	575.2	104.8	45	11	0	122.8	136.8
1679	527	Yes	709	No	Male	59	walk-In	No	Urgent	No	Yes	Yes	No	Winter	Yes	Internal medicine	2013-12-31	0.4	581	2	Day (6am to 5 pm)	discharge at home	No	No	21			12					2	No	No	Yes	Yes	No	No	2690.68	2945.6	579.8	74.8	64.8	11	116.6	289.6	1959.6
1680	527	Yes	710	No	Male	59	ambulance/emergency medical transport	No	Urgent	No	No	Yes	No	Winter	Yes	Internal medicine	2014-01-01	5.6	196	3	Night (10pm to 6 am)	hospital admission	No	No				12					1	No	No	No	No	No	No	898.9	464.2	464.2	64.8	40	20	0	0	0
2207	527	Yes	1233	No	Male	60	walk-In	No	Urgent	No	Yes	No	No	Winter	Yes	Internal medicine	2015-02-18	1.8	526	3	Evening (5pm to 10pm)	hospital admission	No	No	20								4	Yes	Yes	No	No	Yes	No	1640.96	1298.2	17.8	0	5	0	170.4	876	234
66604	531	No	445	Yes	Female	27		No	Urgent	No	Yes	Yes	No	Winter	Yes	Internal medicine	2014-03-03	0	64	1	Night (10pm to 6 am)	discharge at home											0	No	No	No	No	No	No	767.19	477.8	415.4	55	50	11	62.4	0	0
97701	532	No	931	No	Female	32		No	Urgent	No	Yes	No	No	Winter	Yes	Fast-Track	2015-01-08	0	39	4	Day (6am to 5 pm)	discharge at home											0	No	No	No	No	No	No	294.91	157.8	157.8	30	0	11	0	0	0
1897	533	Yes	927	No	Male	43	walk-In	No	High urgent	No	Yes	Yes	No	Spring	No	Internal medicine	2014-06-18	0	93	3	Night (10pm to 6 am)	discharge at home	No	No	21								0	No	No	No	No	No	No	991.4	705.2	388.8	59.8	35	11	97.6	219	0
15614	534	No	1113	No	Male	61		No	High urgent	No	Yes	No	Yes	Sommer	No	Internal medicine	2012-07-29	0.2	345	0	Day (6am to 5 pm)	discharge at home											3	No	No	No	No	No	No	1677.97	686.8	473.2	94.8	15	11	81.4	132.4	0
85661	535	No	482	No	Male	50		No	Urgent	No	Yes	No	No	Sommer	No	Surgery	2014-09-10	0	128	3	Evening (5pm to 10pm)	discharge at home											1	Yes	No	No	No	No	No	824.83	503.2	453	64.8	15	11	0	0	50
102732	536	No	1102	No	Male	46		No	Urgent	No	Yes	No	No	Winter	Yes	Surgery	2015-02-27	0.2	170	5	Day (6am to 5 pm)	discharge at home											0	No	No	No	No	No	No	455.99	186.2	186.2	20	10	11	0	0	0
2088	537	Yes	1115	No	Male	46	previous medical contact	No	High urgent	No	No	No	No	Fall	No	Internal medicine	2014-11-19	9	238	3	Day (6am to 5 pm)	hospital admission	Yes	No	27								1	No	No	No	No	No	No	4351.46	2246.8	864	124.8	94.8	20	93.4	1289.4	0
59082	538	No	335	No	Female	43		No	High urgent	No	Yes	Yes	No	Fall	No	Surgery	2013-12-12	0.8	341	4	Night (10pm to 6 am)	hospital admission											0	Yes	Yes	No	No	No	No	1438.43	756.4	468.6	69.8	50	11	35.2	71.8	180.6
50854	539	No	669	No	Female	59		Yes	High urgent	No	No	No	No	Sommer	No	Internal medicine	2013-09-13	0.2	264	5	Day (6am to 5 pm)	discharge at home											1	No	Yes	Yes	No	No	No	1851.7	1536.2	757.4	114.8	74.8	20	35.2	71.2	672.4
45191	540	No	220	No	Male	44		No	Urgent	No	Yes	No	No	Sommer	No	Fast-Track	2013-07-15	0.2	260	1	Day (6am to 5 pm)	discharge at home											0	Yes	No	No	No	No	No	370.48	147.6	62.2	20	0	11	0	0	85.4
60851	541	No	1219	No	Male	54		No	High urgent	Yes	No	Yes	No	Winter	Yes	Internal medicine	2013-12-31	15.2	243	2	Night (10pm to 6 am)	transfer extern hospital											2	No	No	No	No	Yes	No	4157.21	829.4	433.2	69.8	40	22	62.4	333.8	0
35464	542	No	624	No	Male	54		No	Urgent	No	Yes	No	Yes	Spring	Yes	Ear-Nose-Throat	2013-03-31	0	52	0	Day (6am to 5 pm)	discharge at home											1	No	No	No	No	No	No	75.36	0	0	0	0	0	0	0	0
26360	543	No	1183	No	Male	48		No	Life-threatening	Yes	Yes	Yes	No	Fall	No	Internal medicine	2012-12-20	3.4	169	4	Night (10pm to 6 am)	hospital admission											2	No	No	No	No	Yes	No	1245.45	682.6	357.8	69.8	5	11	97.6	227.2	0
110040	544	No	1177	No	Male	46		No	Urgent	No	No	No	No	Spring	No	Surgery	2015-05-07	0.2	245	4	Day (6am to 5 pm)	discharge at home											1	Yes	No	No	No	No	No	722.71	157	53.2	0	15	0	35.2	0	68.4
91761	545	No	1028	Yes	Female	40		No	Urgent	No	Yes	No	No	Fall	No	Ear-Nose-Throat	2014-11-10	2	260	1	Day (6am to 5 pm)	hospital admission											0	No	No	No	No	No	No	862.07	599.4	115.4	20	15	0	35.2	448.8	0
72045	546	No	1072	No	Male	43		No	Urgent	No	Yes	Yes	Yes	Spring	No	Ear-Nose-Throat	2014-04-26	0.2	186	6	Night (10pm to 6 am)	discharge at home											0	No	No	No	No	No	No	218.11	44.4	44.4	15	0	11	0	0	0
71470	547	No	1339	No	Female	45		No	Urgent	No	Yes	No	No	Spring	Yes	Surgery	2014-04-21	0.2	186	1	Day (6am to 5 pm)	discharge at home											2	No	No	No	No	No	No	984.93	485.2	398.8	45	30	20	35.2	51.2	0
1775	548	Yes	806	No	Male	54	police/inprisonment	No	Urgent	No	No	Yes	No	Winter	No	Internal medicine	2014-03-12	13.4	141	3	Night (10pm to 6 am)	hospital admission	No	No	15						36		2	Yes	No	No	No	No	No	1126.97	861.8	362	69.8	20	11	97.6	319.6	82.4
72177	549	No	30	No	Male	20		No	Urgent	No	Yes	Yes	No	Spring	Yes	Ophthalmology	2014-04-28	0	76	1	Evening (5pm to 10pm)	discharge at home											0	No	No	No	No	No	No	144.03	44.4	44.4	15	0	0	0	0	0
78591	550	No	1116	Yes	Male	45		No	Semi-urgent	No	No	No	No	Sommer	Yes	Ear-Nose-Throat	2014-07-03	0	100	4	Day (6am to 5 pm)	discharge at home											0	No	No	No	No	No	No	90.86	44.4	44.4	15	0	0	0	0	0
37621	551	No	601	No	Female	43		No	Urgent	No	No	Yes	No	Spring	No	Internal medicine	2013-04-24	0.6	726	3	Evening (5pm to 10pm)	discharge at home											0	Yes	Yes	No	No	No	No	1757.11	956.8	477.6	55	69.8	11	0	141.4	337.8
35326	552	No	215	No	Male	50		No	Urgent	No	Yes	Yes	No	Spring	Yes	Ophthalmology	2013-03-29	0	49	5	Evening (5pm to 10pm)	discharge at home											1	No	No	No	No	No	No	169.89	62.2	62.2	20	0	0	0	0	0
2254	553	Yes	1281	No	Male	49	walk-In	No	Urgent	No	Yes	Yes	No	Spring	No	Surgery	2015-03-25	8.4	688	2	Night (10pm to 6 am)	hospital admission	Yes	No				12					0	Yes	No	No	No	Yes	No	1022.52	854.4	615.2	79.8	69.8	20	0	84	155.2
79531	554	No	694	No	Female	40		No	Urgent	No	Yes	No	Yes	Sommer	No	Surgery	2014-07-12	0.2	168	6	Evening (5pm to 10pm)	discharge at home											2	Yes	No	No	No	No	No	694.51	279.4	195	30	15	11	0	0	84.4
23851	555	No	540	No	Female	47		No	Urgent	Yes	No	No	Yes	Fall	No	Internal medicine	2012-11-18	0.2	230	0	Day (6am to 5 pm)	discharge at home											0	No	No	No	No	No	No	1538.85	832.4	610.8	109.8	50	11	73.2	148.6	0
72142	556	No	1164	No	Female	49		No	Urgent	No	Yes	No	No	Spring	Yes	Surgery	2014-04-28	0.2	193	1	Day (6am to 5 pm)	discharge at home											0	No	No	No	No	No	No	156.57	35.6	35.6	5	5	0	0	0	0
107910	557	No	117	No	Male	43		No	High urgent	No	Yes	No	No	Spring	Yes	Surgery	2015-04-17	0.2	271	5	Day (6am to 5 pm)	not specified											0	No	No	No	No	No	No	887.13	357.6	228.8	35	15	11	35.2	93.6	0
107915	557	No	601	No	Male	43		No	Non-urgent	No	No	No	Yes	Spring	No	Fast-Track	2015-04-18	1.2	111	5	Day (6am to 5 pm)	discharge at home											0	No	No	No	No	No	No	246.31	108.2	97.6	25	5	11	0	10.6	0
23460	559	No	1113	No	Female	61		No	High urgent	No	No	No	No	Fall	No	Internal medicine	2012-11-13	10.8	256	2	Day (6am to 5 pm)	hospital admission											2	No	No	Yes	No	No	No	1996.78	1495.8	528.8	30	10	0	0	312.2	654.8
969	560	Yes	7	No	Male	42	ambulance/emergency medical transport	No	High urgent	No	No	Yes	Yes	Spring	Yes	Internal medicine	2012-05-19	4.4	1440	6	Night (10pm to 6 am)	hospital admission	No	No	15	27							0	Yes	No	No	No	No	No	842.32	500	282.2	45	20	11	0	155.6	62.2
1580	560	Yes	611	No	Male	43	ambulance/emergency medical transport	No	Urgent	No	No	No	Yes	Fall	No	Internal medicine	2013-09-29	3	358	0	Day (6am to 5 pm)	hospital admission	Yes	No	15	29							0	Yes	No	No	No	No	No	2031.11	1381.8	811.8	74.8	35	11	145.4	342.4	82.4
1620	560	Yes	650	No	Male	43	ambulance/emergency medical transport	No	Life-threatening	No	No	No	No	Fall	Yes	Internal medicine	2013-10-28	0	38	1	Evening (5pm to 10pm)	discharge at home	Yes	No							34		0	No	No	No	No	No	No	796.91	450.8	450.8	64.8	50	11	0	0	0
2204	560	Yes	1230	No	Male	44	walk-In	No	High urgent	No	Yes	No	No	Winter	Yes	Internal medicine	2015-02-16	4	475	1	Day (6am to 5 pm)	hospital admission	Yes	No	15								0	Yes	No	No	No	No	No	1602.04	1141.6	282.8	20	25	0	77	704.4	77.4
16342	564	No	496	Yes	Female	50		No	Urgent	No	Yes	No	No	Sommer	No	Internal medicine	2012-08-08	47.8	534	3	Evening (5pm to 10pm)	hospital admission											3	No	No	Yes	No	No	No	1422.64	1169	553	114.8	15	11	0	247.6	368.2
96321	564	No	63	Yes	Female	52		No	Urgent	No	No	No	Yes	Winter	Yes	Surgery	2014-12-27	11	288	6	Day (6am to 5 pm)	hospital admission											4	No	No	No	No	No	No	1443.95	775	655	89.8	84.8	29	35.2	84.6	0
101558	564	No	251	Yes	Female	52		No	Urgent	No	No	No	No	Winter	Yes	Internal medicine	2015-02-16	3	345	1	Day (6am to 5 pm)	hospital admission											4	Yes	No	No	No	No	No	901.38	649.4	17.8	0	5	0	54.2	500.2	77.4
49522	567	No	260	Yes	Female	48		No	Urgent	No	Yes	No	No	Sommer	No	Internal medicine	2013-08-30	0.2	201	5	Day (6am to 5 pm)	discharge at home											0	No	No	No	No	No	No	1508.6	465.4	186.4	55	0	11	97.6	181.4	0
60472	567	No	418	Yes	Female	49		No	Non-urgent	No	No	No	Yes	Winter	Yes	Fast-Track	2013-12-28	7	88	5	Day (6am to 5 pm)	discharge at home											0	No	No	No	No	No	No	834.82	396.6	266.4	60	20	11	0	130.4	0
84794	569	No	1088	No	Male	54		No	Urgent	No	Yes	No	No	Sommer	Yes	Fast-Track	2014-09-01	0	106	1	Day (6am to 5 pm)	discharge at home											1	Yes	No	No	No	No	No	434.98	239.8	175.6	30	5	11	0	0	64.2
95500	570	No	570	No	Female	41		No	Urgent	No	Yes	No	No	Fall	Yes	Fast-Track	2014-12-19	0	168	5	Evening (5pm to 10pm)	discharge at home											1	No	No	No	No	No	No	635.61	430.6	282.2	55	10	11	35.2	113.2	0
61377	571	No	321	No	Male	50		No	High urgent	No	Yes	Yes	Yes	Winter	Yes	Internal medicine	2014-01-05	10.2	167	0	Night (10pm to 6 am)	hospital admission											2	Yes	No	No	No	No	No	410.62	210.2	35.6	5	5	0	35.2	57	82.4
48929	572	No	340	No	Female	43		No	High urgent	No	No	No	No	Sommer	No	Internal medicine	2013-08-23	18.8	393	5	Evening (5pm to 10pm)	hospital admission											2	Yes	No	No	No	No	No	5109.45	1343.6	589	74.8	40	20	97.6	624.6	32.4
1066	573	Yes	105	No	Male	39	walk-In	No	Urgent	No	Yes	No	No	Sommer	Yes	Surgery	2012-07-31	6.8	309	2	Day (6am to 5 pm)	hospital admission	No	No				1	3	2			3	Yes	No	Yes	No	Yes	No	2697.06	908.8	178	10	15	0	0	130.4	600.6
1081	573	Yes	118	No	Male	39	ambulance/emergency medical transport	No	Life-threatening	Yes	No	Yes	No	Sommer	No	Surgery	2012-08-08	2.2	77	3	Day (6am to 5 pm)	hospital admission	No	No				10					3	No	No	No	No	No	No	1818.27	416.2	0	0	0	0	0	416.4	0
1158	573	Yes	194	No	Male	39	ambulance/emergency medical transport	No	High urgent	No	No	Yes	No	Fall	Yes	Internal medicine	2012-10-04	19.8	181	4	Evening (5pm to 10pm)	hospital admission	No	Indirect	19								3	No	No	Yes	No	No	No	909.84	794.2	282.2	45	20	11	0	208	304.2
1692	573	Yes	722	No	Male	41	ambulance/emergency medical transport	No	High urgent	No	No	No	No	Winter	Yes	Internal medicine	2014-01-08	2	867	3	Day (6am to 5 pm)	hospital admission	No	Indirect	19								3	Yes	Yes	Yes	No	No	No	2542.42	1988.4	844.8	99.8	79.8	11	158.2	425.2	560.2
66326	577	No	1171	No	Male	35		No	High urgent	No	Yes	No	No	Winter	Yes	Internal medicine	2014-02-27	0.2	252	4	Evening (5pm to 10pm)	discharge at home											0	No	No	No	No	No	No	1008.93	604	433.2	60	50	11	97.6	73.2	0
67114	577	No	779	No	Male	35		No	High urgent	No	Yes	Yes	No	Winter	No	Internal medicine	2014-03-07	0.2	155	5	Evening (5pm to 10pm)	discharge at home											0	No	No	No	No	No	No	892.33	548.8	486.4	74.8	50	11	62.4	0	0
1685	579	Yes	714	No	Male	46	previous medical contact	No	Life-threatening	No	No	No	No	Winter	No	Internal medicine	2014-01-01	1.8	381	3	Evening (5pm to 10pm)	hospital admission	Yes	No	15								1	Yes	No	No	No	No	No	1603.58	1020.4	397.6	74.8	25	20	116.6	423.8	82.4
71564	580	No	1136	No	Male	44		No	Urgent	No	Yes	No	No	Spring	No	Ear-Nose-Throat	2014-04-22	0	89	2	Day (6am to 5 pm)	discharge at home											0	No	No	No	No	No	No	156.42	62.2	62.2	20	0	0	0	0	0
2312	581	Yes	1337	No	Female	41	ambulance/emergency medical transport	No	Urgent	No	No	No	No	Spring	No	Internal medicine	2015-05-01	0.2	259	5	Day (6am to 5 pm)	discharge at home	No	No							34		0	No	No	No	No	No	No	962.14	716.2	397.6	69.8	30	11	93.4	225.2	0
25758	582	No	319	No	Female	54		No	Urgent	No	Yes	Yes	No	Fall	No	Internal medicine	2012-12-13	0.2	333	4	Day (6am to 5 pm)	discharge at home											1	Yes	No	No	No	No	No	1188.86	626.8	353.2	64.8	20	11	54.2	152	67.4
46467	583	No	995	No	Male	51		No	Urgent	No	No	Yes	Yes	Sommer	No	Internal medicine	2013-07-28	0.2	161	0	Night (10pm to 6 am)	transfer extern hospital											2	No	No	No	No	Yes	No	1144.72	358	284.2	55	30	11	0	73.8	0
35368	584	No	1358	No	Female	49		Yes	Urgent	No	Yes	No	Yes	Spring	No	Internal medicine	2013-03-30	0.2	167	6	Day (6am to 5 pm)	discharge at home											0	No	No	No	No	No	No	622.35	308.8	308.8	45	30	20	0	0	0
64342	585	No	1038	No	Male	22		No	High urgent	No	No	No	No	Winter	No	Internal medicine	2014-02-06	5	126	4	Day (6am to 5 pm)	hospital admission											0	No	No	No	Yes	No	No	2903.09	2351.4	1099	174.8	129.8	11	62.4	207	982.8
33038	586	No	749	No	Female	43		No	Urgent	No	Yes	Yes	No	Winter	Yes	Internal medicine	2013-03-04	0.2	185	1	Night (10pm to 6 am)	discharge at home											1	No	No	No	No	No	No	836.95	532.2	379.8	60	35	11	35.2	117	0
2202	587	Yes	1228	No	Male	45	ambulance/emergency medical transport	No	Urgent	No	No	Yes	Yes	Winter	No	Surgery	2015-02-15	0.2	179	0	Night (10pm to 6 am)	discharge at home	No	Indirect	25			1	2	3			2	No	No	Yes	No	No	No	1772.31	1687.4	753.4	84.8	74.8	20	35.2	62	836.8
2060	588	Yes	1086	No	Male	52	walk-In	No	Urgent	Yes	Yes	No	Yes	Fall	Yes	Internal medicine	2014-10-25	10	264	6	Day (6am to 5 pm)	hospital admission	No	No	13								3	No	No	No	No	No	No	1094.41	602.8	442	64.8	45	11	93.4	67.6	0
2235	588	Yes	1261	No	Male	52	previous medical contact	No	Urgent	No	No	No	No	Winter	Yes	Surgery	2015-03-11	0.2	173	3	Day (6am to 5 pm)	discharge at home	No	No				1	3				4	No	No	No	No	No	No	332.12	186.4	186.4	30	25	0	0	0	0
94934	590	No	617	No	Female	51		No	Urgent	Yes	Yes	No	Yes	Fall	Yes	Fast-Track	2014-12-14	0	58	0	Day (6am to 5 pm)	discharge at home											1	No	No	No	No	No	No	352.89	193.4	193.4	40	0	11	0	0	0
92059	591	No	345	No	Male	47		No	Urgent	No	Yes	No	No	Fall	No	Surgery	2014-11-13	0	113	4	Day (6am to 5 pm)	transfer extern hospital											0	No	No	No	No	No	No	407.81	263.4	175.6	30	5	11	0	88	0
1740	592	Yes	771	No	Female	43	ambulance/emergency medical transport	No	Urgent	No	No	Yes	No	Winter	No	Surgery	2014-02-12	11.6	958	3	Evening (5pm to 10pm)	hospital admission	Yes	No				12					0	No	Yes	Yes	No	Yes	No	2253.4	1606.2	668.6	104.8	64.8	11	0	118.8	818.8
97762	593	No	191	No	Male	41		No	Life-threatening	Yes	No	Yes	No	Winter	No	Surgery	2015-01-08	0	143	4	Evening (5pm to 10pm)	discharge at home											0	Yes	Yes	Yes	No	No	No	1735.6	1637.6	486.4	94.8	30	11	35.2	179	936.8
27618	594	No	1147	No	Male	37		No	Non-urgent	No	Yes	No	No	Winter	No	Fast-Track	2013-01-02	0.2	128	3	Day (6am to 5 pm)	discharge at home											0	No	No	No	No	No	No	639.92	258.2	258.2	15	15	11	0	0	0
103600	594	No	334	No	Male	39		No	Urgent	No	Yes	Yes	Yes	Winter	Yes	Internal medicine	2015-03-07	2.8	501	6	Night (10pm to 6 am)	hospital admission											0	Yes	No	No	No	Yes	No	1454.89	892.6	532.8	74.8	79.8	0	93.4	189	77.4
20191	596	No	896	No	Male	44		No	High urgent	No	Yes	No	Yes	Fall	No	Internal medicine	2012-09-29	3.8	454	6	Evening (5pm to 10pm)	hospital admission											0	Yes	Yes	Yes	No	No	No	1556.26	1492.2	700.6	59.8	30	11	0	160.4	631.2
25969	597	No	1304	No	Male	47		No	Semi-urgent	No	No	No	Yes	Fall	No	Surgery	2012-12-15	0.2	159	6	Day (6am to 5 pm)	discharge at home											0	Yes	No	No	No	No	No	297	170	97.6	30	0	0	0	0	72.4
2205	598	Yes	1231	No	Male	45	previous medical contact	No	High urgent	No	No	No	No	Winter	No	Internal medicine	2015-02-17	2.2	379	2	Day (6am to 5 pm)	hospital admission	2	No	16	27							1	No	No	No	No	No	No	860.52	793	0	0	0	0	93.4	699.6	0
1628	599	Yes	658	No	Male	56	external hospital incl. psychiatric ward	No	Urgent	No	No	No	No	Fall	No	Surgery	2013-11-08	3.2	240	5	Day (6am to 5 pm)	hospital admission	No	No				1	3	12			3	Yes	No	No	No	No	No	2119.72	294.2	53.2	5	10	0	0	87.2	153.6
108041	600	No	607	No	Male	41		No	High urgent	No	Yes	No	Yes	Spring	No	Internal medicine	2015-04-18	0.4	487	6	Day (6am to 5 pm)	discharge at home											0	No	No	Yes	Yes	No	No	2238.87	1893.6	745.4	94.8	104.8	0	35.2	221	892
27713	601	No	1142	Yes	Male	39		No	High urgent	No	Yes	No	No	Winter	Yes	Internal medicine	2013-01-03	4.8	222	4	Evening (5pm to 10pm)	transfer extern hospital											2	No	No	No	No	No	No	863.4	488.6	335.4	59.8	20	11	35.2	117.8	0
58752	602	No	600	No	Male	55		Yes	Urgent	No	Yes	No	No	Fall	No	Ear-Nose-Throat	2013-12-09	0	38	1	Day (6am to 5 pm)	discharge at home											1	No	No	No	No	No	No	222.79	62.2	62.2	20	0	11	0	0	0
66865	603	No	436	No	Male	53		No	Urgent	No	Yes	Yes	No	Winter	No	Internal medicine	2014-03-04	0.2	311	2	Night (10pm to 6 am)	discharge at home											2	No	No	No	No	No	No	1067.15	571.8	424.2	59.8	45	11	35.2	112.2	0
106448	604	No	1189	No	Male	44		No	High urgent	No	Yes	Yes	No	Spring	No	Surgery	2015-04-03	1.4	118	5	Day (6am to 5 pm)	hospital admission											0	No	No	No	No	No	No	446.7	240.2	115.4	20	15	11	35.2	89.6	0
53502	605	No	549	No	Female	37		No	High urgent	No	Yes	No	No	Fall	No	Surgery	2013-10-11	0.8	1045	5	Day (6am to 5 pm)	discharge at home											0	Yes	Yes	Yes	No	No	No	2261.95	1317	530.8	74.8	64.8	11	35.2	223.2	527.8
56111	606	No	216	No	Male	56		No	Urgent	No	Yes	No	Yes	Fall	No	Surgery	2013-11-09	0	61	6	Day (6am to 5 pm)	discharge at home											1	No	No	No	No	No	No	524.89	222	222	25	40	11	0	0	0
68033	607	No	956	No	Male	34		No	Semi-urgent	No	Yes	No	No	Winter	No	Fast-Track	2014-03-17	0	168	1	Day (6am to 5 pm)	discharge at home											0	No	No	Yes	Yes	No	No	1058.6	674.2	230.8	60	10	11	0	0	443.4
39032	608	No	1334	No	Male	39		No	Urgent	Yes	Yes	Yes	No	Spring	No	Ear-Nose-Throat	2013-05-10	6.6	95	5	Evening (5pm to 10pm)	hospital admission											0	No	No	No	No	No	No	1089.4	780	689.4	5	0	0	35.2	55.6	0
97454	609	No	559	No	Female	52		No	Urgent	No	No	No	No	Winter	No	Internal medicine	2015-01-05	10.8	1152	1	Day (6am to 5 pm)	hospital admission											4	Yes	Yes	Yes	Yes	Yes	No	3839.34	3578.6	1139.2	154.8	144.8	49	128.8	493	1817.6
55278	610	No	403	No	Male	45		No	Urgent	No	No	No	No	Fall	No	Internal medicine	2013-10-31	3.2	205	4	Day (6am to 5 pm)	hospital admission											0	Yes	No	No	No	No	No	1170.7	469.2	151	20	25	0	133	123	62.2
19653	611	No	120	No	Male	22		No	Urgent	No	Yes	Yes	Yes	Fall	No	Surgery	2012-09-23	0.2	137	0	Day (6am to 5 pm)	discharge at home											0	Yes	No	No	No	No	No	995.25	431	358.8	50	30	11	0	0	72.4
1150	612	Yes	186	No	Male	44	walk-In	No	Urgent	No	Yes	No	No	Fall	Yes	Internal medicine	2012-10-01	0.2	198	1	Day (6am to 5 pm)	discharge at home	No	No	17								0	Yes	Yes	No	No	No	No	1283.69	743.4	335.4	64.8	15	11	97.6	129.6	180.6
1282	612	Yes	318	No	Male	45	ambulance/emergency medical transport	No	High urgent	No	No	Yes	No	Winter	Yes	Surgery	2013-01-07	0.2	214	1	Evening (5pm to 10pm)	discharge at home	Yes	No	24								0	No	No	No	No	No	No	850.07	545.8	379.8	64.8	30	11	35.2	130.6	0
55011	614	No	361	No	Female	53		No	Urgent	No	Yes	No	Yes	Fall	No	Surgery	2013-10-27	0.2	230	0	Day (6am to 5 pm)	discharge at home											1	Yes	No	No	No	No	No	650.52	340.4	186.4	35	20	11	35.2	51.2	67.2
106234	615	No	1211	No	Male	52		No	Urgent	No	Yes	Yes	No	Spring	Yes	Internal medicine	2015-04-01	0.2	110	3	Evening (5pm to 10pm)	discharge at home											2	No	No	No	No	No	No	166.38	26.6	26.6	10	0	11	0	0	0
59917	616	No	1285	No	Male	33		No	High urgent	Yes	No	Yes	Yes	Winter	No	Surgery	2013-12-22	1.2	266	0	Day (6am to 5 pm)	hospital admission											0	Yes	No	Yes	No	No	No	1739.67	2007	260	10	10	0	97.6	467.8	1181.6
23720	617	No	925	No	Female	50		No	High urgent	Yes	No	Yes	No	Fall	No	Surgery	2012-11-16	5.6	167	5	Evening (5pm to 10pm)	hospital admission											1	Yes	No	Yes	No	No	No	7387.64	2108.6	142	0	40	0	0	61.6	1905
28459	618	No	128	No	Male	41		No	Urgent	No	Yes	Yes	Yes	Winter	Yes	Internal medicine	2013-01-12	3.4	304	6	Night (10pm to 6 am)	transfer extern hospital											2	No	No	No	No	No	No	932.86	355.4	228.8	40	10	29	35.2	91.2	0
29982	618	No	1083	No	Male	42		No	Urgent	No	Yes	No	No	Winter	Yes	Internal medicine	2013-01-31	2.2	245	4	Day (6am to 5 pm)	transfer extern hospital											2	Yes	No	No	No	No	No	1302.51	1204	195.4	35	25	0	35.2	837.6	135.8
63344	620	No	237	Yes	Male	49		No	Semi-urgent	No	Yes	Yes	Yes	Winter	Yes	Ear-Nose-Throat	2014-01-25	0	91	6	Evening (5pm to 10pm)	discharge at home											0	No	No	No	No	No	No	170.28	88.2	62.2	20	0	0	0	26	0
110213	621	No	842	No	Female	53		No	Urgent	No	Yes	Yes	No	Spring	Yes	Surgery	2015-05-08	0.2	236	5	Evening (5pm to 10pm)	discharge at home											1	No	No	No	No	No	No	612.72	352	228.8	40	10	11	35.2	88	0
89272	622	No	245	No	Male	23		No	Urgent	No	Yes	Yes	No	Fall	No	Surgery	2014-10-16	0.6	237	4	Evening (5pm to 10pm)	hospital admission											0	No	No	No	No	No	No	363.15	104	0	0	0	0	93.4	10.6	0
43004	623	No	1272	No	Female	51		No	Life-threatening	Yes	No	No	Yes	Sommer	Yes	Ear-Nose-Throat	2013-06-23	4.8	269	0	Day (6am to 5 pm)	hospital admission											1	No	No	Yes	No	No	No	2243.94	1114	390.8	79.8	35	0	62.4	112.8	548.2
100072	624	No	1266	No	Female	47		No	High urgent	No	Yes	No	Yes	Winter	Yes	Internal medicine	2015-02-01	0	128	0	Day (6am to 5 pm)	discharge at home											9	No	No	No	No	No	No	468.12	238.8	228.8	35	15	11	0	10	0
59774	625	No	187	No	Male	42		No	Urgent	No	Yes	Yes	Yes	Winter	No	Ophthalmology	2013-12-21	0	86	6	Night (10pm to 6 am)	discharge at home											0	No	No	No	No	No	No	162.47	44.4	44.4	15	0	0	0	0	0
96542	626	No	129	No	Male	52		Yes	Urgent	No	Yes	No	No	Winter	No	Surgery	2014-12-29	0	136	1	Day (6am to 5 pm)	discharge at home											1	No	No	No	No	No	No	799.73	355	355	40	40	11	0	0	0
57100	627	No	681	No	Male	41		No	Urgent	No	Yes	No	No	Fall	No	Surgery	2013-11-20	0	95	3	Day (6am to 5 pm)	discharge at home											0	Yes	No	No	No	No	No	613.47	265.6	193.4	30	10	11	0	0	72.4
1334	628	Yes	369	No	Male	21	walk-In	No	Semi-urgent	No	Yes	No	Yes	Winter	No	Surgery	2013-02-17	0.2	184	0	Day (6am to 5 pm)	discharge at home	No	No				1	2	3			0	No	No	No	No	No	No	435.79	151	151	20	25	11	0	0	0
93782	629	No	626	No	Male	57		Yes	High urgent	No	No	No	No	Fall	No	Internal medicine	2014-12-02	9.2	476	2	Day (6am to 5 pm)	hospital admission											4	No	No	Yes	No	No	No	2092.17	1472.6	661.4	60	40	38	93.4	235.6	482.2
60113	630	No	594	Yes	Female	47		No	Urgent	No	Yes	Yes	No	Winter	No	Surgery	2013-12-24	3.2	427	2	Night (10pm to 6 am)	hospital admission											0	No	No	No	Yes	No	No	2291.47	1591	899.4	129.8	104.8	22	35.2	164.4	492
48300	631	No	424	No	Male	44		No	Urgent	No	Yes	No	Yes	Sommer	No	Fast-Track	2013-08-17	0	192	6	Day (6am to 5 pm)	discharge at home											0	No	No	No	No	No	No	336.21	106.6	106.6	35	0	0	0	0	0
51727	632	No	465	No	Male	24		No	Urgent	No	No	No	Yes	Sommer	No	Internal medicine	2013-09-22	0	18	0	Evening (5pm to 10pm)	discharge at home											0	No	No	No	No	No	No	299.45	80	80	20	5	11	0	0	0
74395	633	No	68	Yes	Male	43		No	High urgent	No	Yes	Yes	No	Spring	Yes	Surgery	2014-05-22	0.4	538	4	Evening (5pm to 10pm)	discharge at home											0	No	No	No	No	No	No	564.1	147	0	0	0	0	35.2	111.8	0
55491	634	No	701	No	Male	57		No	Urgent	No	Yes	Yes	Yes	Fall	No	Surgery	2013-11-02	0	110	6	Night (10pm to 6 am)	discharge at home											1	Yes	No	No	No	No	No	464.67	191.6	124.4	30	10	11	0	0	67.2
1571	635	Yes	601	No	Male	43	external hospital incl. psychiatric ward	No	Urgent	No	No	Yes	No	Sommer	Yes	Surgery	2013-09-18	9.4	123	3	Night (10pm to 6 am)	hospital admission	2	No	27								0	No	No	No	No	No	No	317.04	79.6	44.4	15	0	20	35.2	0	0
1777	635	Yes	808	No	Male	44	ambulance/emergency medical transport	No	Life-threatening	Yes	No	Yes	Yes	Winter	No	Internal medicine	2014-03-15	5.4	103	6	Night (10pm to 6 am)	hospital admission	No	No	22	29							6	Yes	No	Yes	No	No	No	4225.61	3302.4	2240.8	184.6	124.8	20	30.2	184.6	846.6
1940	635	Yes	969	No	Male	44	ambulance/emergency medical transport	No	High urgent	No	No	No	Yes	Sommer	Yes	Internal medicine	2014-07-19	16	106	6	Day (6am to 5 pm)	hospital admission	No	No	22								6	No	No	No	No	No	No	481.54	385.8	0	0	0	0	0	385.6	0
2211	635	Yes	1237	No	Male	45	ambulance/emergency medical transport	No	High urgent	No	No	Yes	No	Winter	Yes	Internal medicine	2015-02-20	2.8	968	5	Evening (5pm to 10pm)	hospital admission	2	No	22								2	Yes	No	Yes	No	Yes	No	4029.73	3078	1201.4	144.8	169.6	49	58.2	632.8	1185.8
23717	639	No	497	No	Male	50		No	Urgent	No	Yes	Yes	No	Fall	No	Internal medicine	2012-11-16	0.2	149	5	Evening (5pm to 10pm)	discharge at home											2	No	No	No	No	No	No	1149.45	586.8	388.8	79.8	15	11	97.6	100.4	0
91763	640	No	748	No	Male	23		No	Non-urgent	No	No	No	No	Fall	No	Fast-Track	2014-11-10	2.8	47	1	Day (6am to 5 pm)	discharge at home											0	No	No	No	No	No	No	586.84	106.6	106.6	35	0	11	0	0	0
106367	641	No	214	No	Female	51		No	Urgent	No	No	No	No	Spring	No	Surgery	2015-04-02	0.2	274	4	Day (6am to 5 pm)	discharge at home											3	Yes	Yes	Yes	No	No	No	1989.77	1523.6	599.8	99.8	40	22	157.4	133	633.2
1585	642	Yes	615	No	Female	54	ambulance/emergency medical transport	No	Urgent	No	No	Yes	No	Fall	Yes	Surgery	2013-10-02	0	101	3	Evening (5pm to 10pm)	discharge at home	No	No				1	12				2	Yes	No	No	No	No	No	678.3	297.6	264.4	55	5	20	0	0	33.2
21199	643	No	1203	No	Female	39		No	Urgent	No	Yes	Yes	Yes	Fall	No	Internal medicine	2012-10-14	3.8	385	0	Evening (5pm to 10pm)	hospital admission											2	Yes	No	No	No	No	No	1015.11	708.2	502.8	55	35	20	0	118.2	87.2
1310	644	Yes	345	No	Male	47	ambulance/emergency medical transport	No	Urgent	No	No	Yes	No	Winter	Yes	Internal medicine	2013-01-22	16.6	554	2	Evening (5pm to 10pm)	hospital admission	Yes	No	27								2	No	No	Yes	No	No	No	1906.36	1550.2	335.4	59.8	20	11	97.6	600.8	516.2
97590	645	No	793	Yes	Male	49		No	High urgent	No	Yes	No	No	Winter	Yes	Internal medicine	2015-01-07	0.2	241	3	Day (6am to 5 pm)	discharge at home											6	Yes	No	No	No	No	No	1221.1	881	633	99.8	54.8	20	58.2	145.4	44.4
102243	646	No	1033	No	Female	28		No	Urgent	No	Yes	No	No	Winter	No	Surgery	2015-02-23	0.2	283	1	Day (6am to 5 pm)	discharge at home											0	Yes	No	No	No	No	No	1038.89	661.4	370.6	40	40	20	35.2	62	193.6
19700	647	No	519	No	Male	47		No	Urgent	No	No	No	Yes	Fall	No	Internal medicine	2012-09-23	8.8	303	0	Evening (5pm to 10pm)	hospital admission											0	Yes	No	No	No	No	No	361.37	355.6	17.8	0	5	0	0	255.6	82.4
36802	648	No	938	No	Male	60		No	Urgent	No	Yes	No	No	Spring	Yes	Internal medicine	2013-04-15	0	104	1	Day (6am to 5 pm)	discharge at home											2	Yes	No	No	No	No	No	870.83	539.8	406.4	69.8	30	11	35.2	30.6	67.4
2232	649	Yes	1258	No	Female	43	ambulance/emergency medical transport	Yes	Urgent	No	No	No	No	Winter	No	Internal medicine	2015-03-09	7.6	616	1	Day (6am to 5 pm)	hospital admission	2	Indirect	18	30	31						1	No	No	Yes	No	No	No	2455.8	2109.2	828.8	144.8	35	11	175.6	395.8	709.2
1244	650	Yes	280	No	Male	36	walk-In	No	Urgent	No	Yes	No	Yes	Fall	No	Surgery	2012-12-08	3.8	310	6	Day (6am to 5 pm)	hospital admission	2	No				7					0	Yes	No	Yes	No	No	No	1308.23	870.6	133.2	20	20	11	35.2	87.6	614.6
81612	651	No	1111	No	Male	42		No	Urgent	No	No	No	No	Sommer	Yes	Surgery	2014-07-31	0	125	4	Evening (5pm to 10pm)	discharge at home											0	No	No	No	No	No	No	201.87	121.4	0	0	0	0	0	121.4	0
33198	652	No	1039	No	Male	54		No	Urgent	No	No	Yes	No	Winter	No	Surgery	2013-03-06	0.2	388	3	Evening (5pm to 10pm)	discharge at home											1	Yes	No	No	No	No	No	799.02	501.4	282.2	40	25	11	0	69.6	149.6
1005	653	Yes	42	No	Female	31	walk-In	No	Urgent	No	Yes	Yes	Yes	Spring	Yes	Internal medicine	2012-06-16	2	1440	6	Night (10pm to 6 am)	hospital admission	Yes	Direct	13	29							0	Yes	Yes	No	No	No	No	829.14	530.6	282.2	50	15	11	0	117.2	131.2
2129	653	Yes	1155	No	Female	34	previous medical contact	No	Urgent	No	No	No	No	Fall	No	Fast-Track	2014-12-17	2.2	1440	3	Day (6am to 5 pm)	discharge at home	Yes	Direct	13			8					0	No	No	No	No	No	No	472.78	142	142	35	10	11	0	0	0
45184	655	No	962	Yes	Male	42		No	Urgent	No	Yes	No	No	Sommer	No	Fast-Track	2013-07-15	0	36	1	Evening (5pm to 10pm)	discharge at home											0	No	No	No	No	No	No	293.61	62.2	62.2	20	0	11	0	0	0
84543	656	No	1121	No	Female	46		Yes	Life-threatening	Yes	Yes	No	No	Sommer	No	Internal medicine	2014-08-29	10.8	172	5	Evening (5pm to 10pm)	hospital admission											0	Yes	No	No	No	Yes	No	608.02	492.6	17.8	0	5	0	195.4	217.4	62.2
33505	657	No	241	No	Male	42		No	Urgent	No	Yes	Yes	Yes	Winter	No	Internal medicine	2013-03-09	0.2	181	6	Evening (5pm to 10pm)	discharge at home											1	No	No	No	No	No	No	807.36	490.6	388.8	79.8	15	11	35.2	66.8	0
12623	658	No	155	No	Female	41		No	Semi-urgent	No	Yes	Yes	No	Spring	No	Fast-Track	2012-06-18	0	1440	1	Evening (5pm to 10pm)	discharge at home											0	Yes	No	No	No	No	No	547.49	241	115.4	30	5	11	0	0	125.6
17644	659	No	1282	No	Male	30		No	High urgent	No	No	Yes	Yes	Sommer	No	Surgery	2012-08-25	0.4	560	6	Night (10pm to 6 am)	discharge at home											0	No	No	Yes	No	No	No	2195.28	1245.8	462	55	25	11	35.2	88.2	660.4
105137	660	No	877	No	Male	46		No	Urgent	No	Yes	No	Yes	Spring	No	Ear-Nose-Throat	2015-03-22	0.2	229	0	Day (6am to 5 pm)	discharge at home											0	Yes	Yes	No	No	No	No	328.15	327.6	44.4	15	0	0	35.2	62	186
2253	660	Yes	1280	No	Male	46	previous medical contact	No	Urgent	No	No	No	No	Spring	Yes	Surgery	2015-03-23	7.2	354	1	Day (6am to 5 pm)	hospital admission	No	No				7					1	Yes	No	Yes	No	No	No	1753.19	1226.2	204.2	30	30	11	35.2	409.8	576.8
90740	662	No	758	No	Male	44		No	High urgent	No	No	No	No	Fall	Yes	Internal medicine	2014-10-31	5	272	5	Day (6am to 5 pm)	hospital admission											0	Yes	No	No	No	No	No	1762.3	1361.8	375.6	45	35	20	58.2	870.2	58.2
1655	663	Yes	685	No	Female	21	walk-In	No	Life-threatening	No	Yes	Yes	No	Fall	No	Internal medicine	2013-12-04	0.2	170	3	Evening (5pm to 10pm)	transfer extern hospital	2	Direct							31	33	0	No	No	No	No	No	No	69.46	0	0	0	0	0	0	0	0
104163	664	No	615	No	Male	54		No	Urgent	No	No	No	No	Winter	No	Surgery	2015-03-13	2	370	5	Day (6am to 5 pm)	transfer extern hospital											1	Yes	No	Yes	No	No	No	1090.14	1048.6	495.2	45	79.8	20	0	147.4	405.8
48140	665	No	188	No	Male	48		No	Urgent	No	No	No	No	Sommer	No	Internal medicine	2013-08-15	0.2	418	4	Day (6am to 5 pm)	discharge at home											0	No	No	No	No	No	No	925.71	296.8	159.8	30	20	0	62.4	74.6	0
14436	666	No	390	No	Female	53		Yes	Urgent	No	Yes	No	No	Sommer	No	Surgery	2012-07-13	0.2	220	5	Day (6am to 5 pm)	discharge at home											1	Yes	No	No	No	No	No	499.56	242.2	157.8	25	5	11	0	0	84.4
1029	667	Yes	66	No	Male	52	ambulance/emergency medical transport	No	High urgent	No	No	No	Yes	Sommer	No	Internal medicine	2012-07-01	0.2	326	0	Day (6am to 5 pm)	not specified	2	No	22			1	2				1	No	No	Yes	No	No	No	1191.5	1066	175.6	35	0	11	0	0	890.4
1099	667	Yes	136	No	Male	52	ambulance/emergency medical transport	No	High urgent	No	No	Yes	Yes	Sommer	Yes	Internal medicine	2012-08-25	10.4	415	6	Night (10pm to 6 am)	hospital admission	2	No	27								1	No	No	No	No	No	No	134.32	87	0	0	0	0	0	87	0
1338	667	Yes	373	No	Male	53	previous medical contact	No	High urgent	No	No	No	No	Winter	Yes	Internal medicine	2013-02-21	1	170	4	Day (6am to 5 pm)	hospital admission	No	No	15	29							2	No	No	No	No	No	No	1321.6	957.6	486.4	84.8	40	11	97.6	373.6	0
2011	667	Yes	1039	No	Male	54	previous medical contact	No	High urgent	Yes	No	No	No	Sommer	Yes	Internal medicine	2014-09-18	0.2	149	4	Day (6am to 5 pm)	discharge at home	No	No	30								3	No	No	No	No	No	No	1352.43	1108.2	623.4	74.8	69.8	11	97.6	387.2	0
97647	671	No	1139	No	Male	58		No	Urgent	No	Yes	No	No	Winter	No	Ear-Nose-Throat	2015-01-07	0	47	3	Day (6am to 5 pm)	discharge at home											1	No	No	No	No	No	No	151	0	0	0	0	0	0	0	0
1113	672	Yes	149	No	Male	39	walk-In	No	Urgent	No	Yes	No	No	Sommer	No	Internal medicine	2012-09-05	6.8	184	3	Day (6am to 5 pm)	hospital admission	No	Indirect	24								1	No	No	No	No	No	No	85.64	147	0	0	0	0	0	147	0
2103	672	Yes	1129	No	Male	41	external hospital incl. psychiatric ward	No	High urgent	No	No	Yes	No	Fall	Yes	Surgery	2014-12-01	14.4	481	1	Day (6am to 5 pm)	hospital admission	Yes	No	23			1	3				2	No	No	Yes	No	No	No	3462.64	2574.4	850.4	134.8	89.8	29	35.2	271.8	1416.6
92632	674	No	262	Yes	Female	61		No	Urgent	No	No	Yes	No	Fall	Yes	Internal medicine	2014-11-18	0.4	549	2	Night (10pm to 6 am)	discharge at home											2	No	No	No	No	No	No	1127.27	521.2	397.6	64.8	35	20	35.2	88.4	0
1100	675	Yes	137	Yes	Female	51	walk-In	No	High urgent	No	Yes	No	Yes	Sommer	Yes	Surgery	2012-08-26	0.2	257	0	Day (6am to 5 pm)	discharge at home	No	No				11					1	No	No	No	No	No	No	584.93	170.6	97.6	20	10	11	0	73	0
76438	676	No	806	No	Male	54		Yes	Urgent	No	No	No	No	Spring	No	Surgery	2014-06-11	0.2	152	3	Day (6am to 5 pm)	discharge at home											2	Yes	Yes	Yes	No	No	No	1802.46	1648.8	468.6	60	59.8	20	35.2	62	1083
59527	677	No	1088	No	Male	54		Yes	High urgent	No	No	No	No	Fall	Yes	Surgery	2013-12-18	8	81	3	Day (6am to 5 pm)	hospital admission											1	Yes	Yes	No	No	No	No	2817.06	771.8	124.4	5	30	0	0	134.4	513.2
36338	678	No	54	No	Male	37		No	Semi-urgent	No	Yes	Yes	No	Spring	Yes	Surgery	2013-04-09	0	116	2	Night (10pm to 6 am)	discharge at home											0	No	No	No	No	No	No	491.69	272.6	246.6	35	20	11	0	26	0
62773	679	No	1181	No	Male	25		No	Semi-urgent	No	Yes	No	No	Winter	No	Surgery	2014-01-20	0	80	1	Day (6am to 5 pm)	discharge at home											0	No	No	No	No	No	No	798.41	386.2	386.2	35	25	11	0	0	0
43752	680	No	1165	No	Female	40		No	Semi-urgent	No	Yes	No	No	Sommer	No	Internal medicine	2013-07-01	0.2	225	1	Day (6am to 5 pm)	discharge at home											0	Yes	Yes	Yes	No	No	No	1562.89	1320	406.4	69.8	30	11	54.2	88	771.4
73407	681	No	977	No	Male	28		No	Semi-urgent	No	Yes	No	No	Spring	No	Surgery	2014-05-12	0	63	1	Day (6am to 5 pm)	discharge at home											0	No	No	No	No	No	No	116.86	0	0	0	0	0	0	0	0
24323	682	No	1288	No	Female	48		No	Urgent	No	Yes	No	Yes	Fall	No	Surgery	2012-11-25	0.8	1072	0	Day (6am to 5 pm)	transfer extern hospital											0	Yes	Yes	Yes	No	Yes	No	3915.9	1881	1097.4	154.8	94.8	11	35.2	199.6	548.8
1614	683	Yes	644	No	Male	51	external hospital incl. psychiatric ward	No	Urgent	No	No	Yes	No	Fall	No	Internal medicine	2013-10-24	4.8	343	4	Evening (5pm to 10pm)	hospital admission	No	No	15	29							1	Yes	No	No	No	No	No	1302.33	781.2	442	74.8	40	11	62.4	194.4	82.4
92677	684	No	669	No	Male	59		No	Urgent	No	Yes	No	No	Fall	No	Internal medicine	2014-11-19	0	97	3	Day (6am to 5 pm)	discharge at home											1	No	No	No	No	No	No	362.87	393.2	393.2	55	30	11	0	0	0
38210	685	No	829	No	Male	39		Yes	Urgent	No	Yes	No	No	Spring	No	Surgery	2013-05-01	0.2	86	3	Day (6am to 5 pm)	discharge at home											0	Yes	No	No	No	No	No	408.38	241.2	157.8	25	5	11	0	0	83.4
98984	686	No	496	No	Male	50		No	Urgent	No	Yes	No	No	Winter	No	Surgery	2015-01-21	0.2	301	3	Day (6am to 5 pm)	discharge at home											1	Yes	No	No	No	No	No	745.32	390.4	213.2	25	40	0	35.2	62	80
20508	687	No	758	No	Female	44		No	Urgent	No	Yes	No	No	Fall	No	Internal medicine	2012-10-04	0.2	338	4	Evening (5pm to 10pm)	discharge at home											0	No	No	No	No	No	No	2261.92	1504.6	775.2	129.8	64.8	11	160.2	569.4	0
24966	688	No	89	No	Male	54		No	Urgent	No	Yes	No	No	Fall	No	Surgery	2012-12-03	0	100	1	Day (6am to 5 pm)	discharge at home											1	Yes	No	No	No	No	No	476.04	174.8	106.6	20	15	11	0	0	68.2
80942	689	No	1137	No	Female	21		No	High urgent	No	Yes	Yes	Yes	Sommer	Yes	Surgery	2014-07-26	0.2	172	6	Evening (5pm to 10pm)	discharge at home											0	No	No	Yes	No	No	No	1101.47	868.4	355.2	64.8	40	31	0	0	513.2
84714	690	No	841	No	Female	53		No	Urgent	No	Yes	Yes	Yes	Sommer	No	Surgery	2014-08-31	2.6	246	0	Evening (5pm to 10pm)	transfer extern hospital											1	No	No	Yes	No	No	No	1429.64	1060.4	397.6	69.8	30	20	35.2	259.4	368.2
31611	691	No	1261	No	Male	52		Yes	Life-threatening	Yes	No	Yes	No	Winter	No	Internal medicine	2013-02-18	0.4	541	1	Night (10pm to 6 am)	discharge at home											1	No	Yes	Yes	No	No	No	2102.38	1824.8	633	109.8	45	20	97.6	567.4	526.8
1238	692	Yes	274	No	Female	44	previous medical contact	No	Urgent	No	No	Yes	No	Fall	Yes	Internal medicine	2012-12-04	0.2	178	2	Evening (5pm to 10pm)	discharge at home	2	Direct	28								0	No	No	No	No	No	No	1142.95	565.2	433.2	74.8	35	20	0	132	0
2302	692	Yes	1327	No	Female	46	walk-In	No	High urgent	No	Yes	Yes	Yes	Spring	No	Internal medicine	2015-04-25	0.2	243	6	Night (10pm to 6 am)	discharge at home	No	No							36		0	No	No	No	No	No	No	1305.81	800	548.6	94.8	50	38	93.4	158	0
58767	694	No	927	No	Male	43		No	Urgent	No	Yes	No	No	Fall	No	Fast-Track	2013-12-09	2.8	1440	1	Day (6am to 5 pm)	discharge at home											0	Yes	No	Yes	Yes	No	No	1167.18	978.8	366.6	60	20	11	35.2	51.2	525.6
68096	695	No	1086	No	Male	52		No	Urgent	No	Yes	Yes	No	Winter	No	Internal medicine	2014-03-18	0.4	490	2	Night (10pm to 6 am)	discharge at home											2	Yes	No	No	No	No	No	1422.78	781.2	415.4	64.8	40	20	116.6	181.6	67.4
51923	696	No	63	No	Female	52		No	Urgent	No	No	No	No	Fall	No	Internal medicine	2013-09-24	10.8	677	2	Day (6am to 5 pm)	hospital admission											2	Yes	No	No	Yes	No	No	1621.16	1227.4	185.2	5	10	0	99.2	141.6	801.4
985	697	Yes	22	No	Male	60	external hospital incl. psychiatric ward	No	Urgent	No	No	No	No	Spring	No	Internal medicine	2012-05-31	0.2	1440	4	Day (6am to 5 pm)	transfer extern hospital	Yes	No	20	29							5	Yes	Yes	Yes	No	No	No	2081.35	1464.2	446.6	84.8	15	11	116.6	181.4	719.6
73563	698	No	260	No	Female	48		No	High urgent	No	Yes	Yes	No	Spring	No	Internal medicine	2014-05-13	0.2	240	2	Evening (5pm to 10pm)	discharge at home											0	No	No	No	No	No	No	1678.15	1021.6	935	144.8	94.8	29	35.2	51.2	0
68101	699	No	840	No	Female	41		No	Urgent	No	Yes	Yes	No	Winter	Yes	Internal medicine	2014-03-18	0.2	396	2	Night (10pm to 6 am)	discharge at home											0	No	No	No	No	No	No	1247.26	603.4	397.6	60	40	20	97.6	108	0
1311	700	Yes	346	No	Male	55	ambulance/emergency medical transport	No	High urgent	No	No	No	No	Winter	No	Internal medicine	2013-01-24	0.2	271	4	Evening (5pm to 10pm)	discharge at home	No	No	27								1	No	Yes	Yes	No	No	No	1184.17	990.2	379.8	79.8	15	11	0	327.2	283.2
108407	701	No	171	No	Female	20		No	Urgent	No	Yes	No	No	Spring	No	Surgery	2015-04-22	0.2	170	3	Day (6am to 5 pm)	discharge at home											0	Yes	No	No	No	No	No	622.66	333.8	211.2	35	10	11	37.8	0	84.8
54906	702	No	326	No	Female	48		No	Semi-urgent	No	Yes	No	Yes	Fall	No	Fast-Track	2013-10-26	0	127	6	Evening (5pm to 10pm)	discharge at home											0	No	No	No	No	No	No	521.1	374.2	97.6	25	5	11	0	276.6	0
58484	703	No	39	No	Female	21		No	Urgent	No	Yes	No	No	Fall	No	Internal medicine	2013-12-06	0	81	5	Day (6am to 5 pm)	discharge at home											0	No	No	No	No	No	No	743.89	455.4	455.4	74.8	30	11	0	0	0
82664	704	No	429	No	Female	50		No	Urgent	No	Yes	No	Yes	Sommer	No	Surgery	2014-08-10	0.2	147	0	Day (6am to 5 pm)	discharge at home											1	No	No	No	No	No	No	750.84	433.2	433.2	45	64.8	11	0	0	0
11205	705	No	281	No	Male	30		No	Semi-urgent	No	Yes	No	No	Spring	No	Fast-Track	2012-05-29	0	1440	2	Day (6am to 5 pm)	other											0	No	No	No	No	No	No	382.44	177.6	177.6	50	5	22	0	0	0
967	706	Yes	5	No	Female	38	ambulance/emergency medical transport	No	Urgent	No	No	No	No	Spring	No	Internal medicine	2012-05-18	0.2	1440	5	Day (6am to 5 pm)	transfer extern hospital	No	Direct	23								0	No	No	No	No	No	No	1516.86	642.4	335.4	59.8	20	11	70.6	236.4	0
52064	707	No	1212	Yes	Male	18		No	High urgent	No	No	No	No	Fall	No	Internal medicine	2013-09-26	7.8	151	4	Day (6am to 5 pm)	hospital admission											0	Yes	No	No	No	No	No	531.32	410.8	35.6	5	5	0	35.2	277.8	62.2
50656	708	No	1087	No	Female	32		No	Urgent	No	Yes	Yes	No	Sommer	Yes	Ophthalmology	2013-09-10	0	90	2	Evening (5pm to 10pm)	discharge at home											0	No	No	No	No	No	No	135.92	44.4	44.4	15	0	0	0	0	0
50109	709	No	1329	No	Female	33		No	Semi-urgent	No	Yes	No	No	Sommer	No	Fast-Track	2013-09-05	0	181	4	Day (6am to 5 pm)	discharge at home											0	No	No	Yes	No	No	No	691.27	416.4	133.2	30	10	11	0	0	283.2
40833	710	No	217	No	Male	55		No	High urgent	No	Yes	No	No	Spring	No	Internal medicine	2013-05-29	0.2	373	3	Day (6am to 5 pm)	discharge at home											1	No	No	No	No	No	No	1008.04	575.4	371	50	40	11	160.2	44.2	0
10103	711	No	347	No	Male	50		No	Urgent	No	No	No	Yes	Spring	No	Internal medicine	2012-05-12	0.2	1440	6	Day (6am to 5 pm)	discharge at home											1	No	No	No	No	No	No	786.16	427.8	245.8	30	0	11	97.6	84.2	0
1412	712	Yes	446	No	Female	38	walk-In	No	Urgent	No	Yes	No	Yes	Spring	Yes	Internal medicine	2013-05-04	0	106	6	Day (6am to 5 pm)	discharge at home	No	No	24								3	No	No	No	No	No	No	616.66	326.6	326.6	74.8	5	11	0	0	0
1741	712	Yes	772	No	Female	39	walk-In	No	Urgent	No	Yes	No	No	Winter	No	Surgery	2014-02-13	0.4	505	4	Day (6am to 5 pm)	discharge at home	No	No	27								3	Yes	No	Yes	No	No	No	1918.22	1203.6	562	99.8	40	11	35.2	108.6	497.8
2139	712	Yes	1165	No	Female	40	external hospital incl. psychiatric ward	No	Life-threatening	Yes	No	No	Yes	Winter	Yes	Internal medicine	2014-12-21	9.2	55	0	Day (6am to 5 pm)	hospital admission	No	Indirect	19								3	No	No	Yes	No	No	No	3054.02	2473.2	624.2	84.8	64.8	29	0	178	1671.2
2172	712	Yes	1198	No	Female	40	ambulance/emergency medical transport	No	High urgent	No	No	No	No	Winter	Yes	Internal medicine	2015-01-27	7.2	308	2	Day (6am to 5 pm)	hospital admission	No	Direct	23								3	No	No	No	No	No	No	479.82	435.8	0	0	0	0	58.2	377.6	0
17651	716	No	410	No	Male	43		Yes	Urgent	No	Yes	No	Yes	Sommer	No	Internal medicine	2012-08-26	0.2	228	0	Day (6am to 5 pm)	discharge at home											0	Yes	No	No	No	No	No	326.81	117.4	0	0	0	0	0	49.8	67.4
32676	717	No	1314	No	Male	47		No	High urgent	No	No	No	No	Winter	Yes	Internal medicine	2013-03-01	4.8	247	5	Day (6am to 5 pm)	hospital admission											1	Yes	No	No	No	No	No	1387.77	917.8	362	69.8	20	11	54.2	419.2	82.4
1351	717	Yes	386	No	Male	47	previous medical contact	No	Semi-urgent	No	No	No	No	Winter	No	Internal medicine	2013-03-14	0	71	4	Day (6am to 5 pm)	hospital admission	No	No	27								1	No	No	No	No	No	No	327.62	97.6	97.6	15	15	11	0	0	0
1950	717	Yes	980	No	Male	48	walk-In	No	Life-threatening	No	Yes	No	Yes	Sommer	Yes	Internal medicine	2014-07-26	9.8	358	6	Day (6am to 5 pm)	hospital admission	No	No	15								4	No	No	Yes	No	No	No	2724.14	2174.8	446.6	64.8	35	20	151.8	1060.2	516.2
2051	717	Yes	1078	No	Male	49	walk-In	No	High urgent	No	Yes	No	No	Fall	Yes	Internal medicine	2014-10-20	8	285	1	Day (6am to 5 pm)	hospital admission	No	No	21	15							4	Yes	No	No	No	No	No	1376.65	950	411	74.8	15	11	112.4	368.4	58.2
101464	717	No	578	No	Male	49		No	High urgent	No	Yes	No	Yes	Winter	Yes	Ear-Nose-Throat	2015-02-15	3.2	396	0	Day (6am to 5 pm)	hospital admission											0	Yes	No	No	No	Yes	No	503.59	203.8	17.8	0	5	0	35.2	73.6	77.4
41995	722	No	681	No	Male	41		No	Urgent	No	No	No	No	Spring	Yes	Internal medicine	2013-06-12	1.2	100	3	Day (6am to 5 pm)	hospital admission											0	No	No	No	No	Yes	No	511.87	338.6	26.6	10	0	0	97.6	214.2	0
1404	723	Yes	438	No	Female	47	walk-In	No	Urgent	No	Yes	No	No	Spring	No	Ear-Nose-Throat	2013-04-22	0	40	1	Day (6am to 5 pm)	discharge at home	No	No				10					0	No	No	No	No	No	No	150.65	44.4	44.4	15	0	0	0	0	0
110006	724	No	282	No	Male	56		No	Urgent	No	No	No	No	Spring	No	Ear-Nose-Throat	2015-05-07	24.4	419	4	Day (6am to 5 pm)	hospital admission											1	No	No	No	No	No	Yes	412.83	137.6	0	0	0	0	35.2	102.2	0
58561	725	No	445	No	Female	27		No	Urgent	No	Yes	Yes	Yes	Fall	No	Surgery	2013-12-07	0.2	351	6	Night (10pm to 6 am)	discharge at home											0	No	No	Yes	No	No	No	1189.58	879.2	364	74.8	30	11	35.2	132.6	347.2
15943	726	No	834	No	Male	52		No	Semi-urgent	No	No	Yes	No	Sommer	No	Surgery	2012-08-02	0	103	4	Evening (5pm to 10pm)	discharge at home											1	No	No	No	No	No	No	442.55	190	190	30	0	0	0	0	0
1141	727	Yes	177	No	Male	46	ambulance/emergency medical transport	No	High urgent	No	No	No	No	Fall	Yes	Internal medicine	2012-09-25	3.8	341	2	Day (6am to 5 pm)	hospital admission	No	Indirect	22								1	No	No	Yes	No	No	No	1269.43	1094.6	690.6	94.8	89.8	11	0	99.8	304.2
1170	727	Yes	206	No	Male	46	previous medical contact	No	Life-threatening	Yes	No	No	No	Fall	No	Internal medicine	2012-10-17	5	89	3	Evening (5pm to 10pm)	hospital admission	No	No	30	27							1	Yes	No	No	No	No	No	258.46	378	17.8	0	5	0	0	298.2	62.2
71345	729	No	717	No	Female	56		No	Urgent	No	No	No	Yes	Spring	Yes	Internal medicine	2014-04-20	0.2	204	0	Day (6am to 5 pm)	discharge at home											1	Yes	Yes	No	No	No	No	833.07	582.2	284.2	50	35	20	0	115	183
87428	729	No	1303	No	Female	56		No	Urgent	No	Yes	No	Yes	Fall	No	Internal medicine	2014-09-28	0.2	377	0	Day (6am to 5 pm)	discharge at home											1	Yes	Yes	No	No	No	No	1255.69	851.8	415.4	69.8	35	20	0	129.6	306.8
110119	731	No	1019	No	Male	46		No	Urgent	No	No	No	No	Spring	No	Surgery	2015-05-08	0.2	350	5	Day (6am to 5 pm)	discharge at home											1	No	No	No	No	No	No	806.91	432.8	284.2	60	25	11	54.2	94.6	0
101238	732	No	828	No	Male	46		No	Urgent	No	Yes	No	No	Winter	No	Ear-Nose-Throat	2015-02-13	0.2	302	5	Day (6am to 5 pm)	discharge at home											0	No	No	No	No	No	No	305.08	44.4	44.4	15	0	11	0	0	0
71363	733	No	552	No	Female	50		No	Urgent	No	Yes	No	Yes	Spring	No	Internal medicine	2014-04-20	0.2	286	0	Day (6am to 5 pm)	discharge at home											1	No	No	No	No	No	No	937.68	482.6	393.2	55	30	20	0	89.2	0
87416	734	No	411	No	Female	49		No	Semi-urgent	No	Yes	No	Yes	Fall	Yes	Ear-Nose-Throat	2014-09-28	0	69	0	Day (6am to 5 pm)	discharge at home											0	No	No	No	No	No	No	121.35	44.4	44.4	15	0	0	0	0	0
12357	735	No	84	No	Male	43		No	Semi-urgent	No	Yes	No	No	Spring	Yes	Internal medicine	2012-06-15	0.2	1440	5	Day (6am to 5 pm)	discharge at home											0	No	No	No	No	No	No	479.05	211.2	211.2	30	15	11	0	0	0
84419	735	No	1302	No	Male	45		No	Urgent	No	Yes	Yes	No	Sommer	Yes	Internal medicine	2014-08-29	0.2	193	5	Day (6am to 5 pm)	discharge at home											0	No	No	No	No	No	No	830.81	517.8	317.6	50	25	20	97.6	102.6	0
1364	737	Yes	398	No	Male	45	ambulance/emergency medical transport	No	Urgent	No	No	Yes	No	Spring	Yes	Internal medicine	2013-03-28	0	113	4	Night (10pm to 6 am)	discharge at home	2	No	27						34		0	No	No	No	No	No	No	381.32	211	211	40	5	11	0	0	0
1368	737	Yes	403	No	Male	45	ambulance/emergency medical transport	No	Urgent	No	No	Yes	No	Spring	Yes	Internal medicine	2013-03-29	0	78	5	Night (10pm to 6 am)	not specified	2	No	27	21							0	No	No	No	No	No	No	450.73	230	211.2	35	10	11	19	0	0
1433	737	Yes	467	No	Male	45	walk-In	No	Urgent	No	Yes	No	No	Spring	Yes	Fast-Track	2013-05-28	0	93	2	Day (6am to 5 pm)	discharge at home	Yes	No	24								0	No	No	No	No	No	No	440.74	282	211.2	45	0	11	0	71	0
85607	740	No	1050	No	Female	46		No	Urgent	No	Yes	No	No	Sommer	Yes	Surgery	2014-09-10	0	69	3	Day (6am to 5 pm)	discharge at home											0	Yes	No	No	No	No	No	664.23	359.4	239.8	35	35	11	0	0	119.6
99736	741	No	609	No	Male	53		No	High urgent	Yes	No	Yes	No	Winter	No	Internal medicine	2015-01-29	9.2	62	4	Night (10pm to 6 am)	hospital admission											2	No	No	Yes	No	No	No	2810.94	1429.2	364	50	54.8	0	122.4	293.4	649.2
45020	742	No	979	No	Male	46		No	High urgent	No	Yes	Yes	Yes	Sommer	Yes	Internal medicine	2013-07-13	3.6	277	6	Evening (5pm to 10pm)	hospital admission											0	Yes	No	No	No	No	No	1314.59	792.8	539.6	104.8	35	11	35.2	135.4	82.4
16910	743	No	692	No	Male	47		Yes	High urgent	No	No	Yes	No	Sommer	No	Surgery	2012-08-16	2.6	166	4	Evening (5pm to 10pm)	hospital admission											0	Yes	No	No	No	No	No	210.96	150.4	17.8	0	5	0	0	51.2	81.2
24141	744	No	132	No	Female	42		No	Non-urgent	No	Yes	No	No	Fall	No	Fast-Track	2012-11-22	4	275	4	Day (6am to 5 pm)	discharge at home											0	No	Yes	No	No	No	No	648.08	361.4	124.4	35	5	11	0	43.6	193.6
81121	745	No	752	Yes	Male	43		No	High urgent	No	Yes	Yes	Yes	Sommer	No	Surgery	2014-07-27	0	101	0	Evening (5pm to 10pm)	other											0	No	No	No	No	No	No	365.7	200.4	97.6	15	15	0	35.2	67.6	0
108285	745	No	1189	Yes	Male	44		No	Semi-urgent	No	Yes	No	No	Spring	Yes	Fast-Track	2015-04-20	0	98	1	Evening (5pm to 10pm)	discharge at home											0	Yes	No	No	No	No	No	554.03	420.2	228.8	45	5	11	54.2	81.8	55.4
25244	747	No	1061	No	Male	49		No	Urgent	No	No	No	No	Fall	No	Surgery	2012-12-06	8	11	4	Day (6am to 5 pm)	hospital admission											0	Yes	No	No	No	No	No	932.02	283	35.6	5	5	0	0	173.4	74.2
48624	748	No	887	Yes	Male	46		No	Urgent	No	Yes	No	No	Sommer	Yes	Fast-Track	2013-08-20	0	41	2	Day (6am to 5 pm)	discharge at home											0	No	No	No	No	No	No	418.27	238	175.6	30	5	11	62.4	0	0
99092	748	No	59	Yes	Male	48		No	Urgent	No	Yes	No	No	Winter	Yes	Fast-Track	2015-01-22	0.2	257	4	Day (6am to 5 pm)	discharge at home											0	No	No	No	No	No	No	493.01	359.2	299.8	59.8	10	11	0	59.4	0
20311	750	No	125	No	Male	40		No	Life-threatening	Yes	No	No	No	Fall	No	Internal medicine	2012-10-02	7.2	165	2	Day (6am to 5 pm)	hospital admission											0	Yes	No	No	No	No	No	583.09	800.6	395.2	0	10	0	8.2	252.6	144.6
1987	750	Yes	1016	No	Male	42	ambulance/emergency medical transport	No	Urgent	No	No	No	No	Sommer	Yes	Internal medicine	2014-09-03	14.2	227	3	Day (6am to 5 pm)	hospital admission	No	No	29	15							3	No	No	Yes	No	No	No	1905.33	1575.4	431.2	0	10	0	128	341.6	674.8
48735	752	No	995	Yes	Male	51		No	Urgent	No	No	No	No	Sommer	Yes	Internal medicine	2013-08-21	0.2	196	3	Evening (5pm to 10pm)	transfer extern hospital											1	No	No	Yes	No	No	No	1920.64	876.2	450.8	84.8	30	11	43.4	77.8	304.2
110102	753	No	873	No	Male	46		No	Urgent	No	Yes	No	No	Spring	No	Fast-Track	2015-05-08	13.2	170	5	Day (6am to 5 pm)	discharge at home											0	No	No	No	No	No	No	577.42	344.2	344.2	60	25	11	0	0	0
104025	754	No	260	No	Male	48		No	Urgent	No	Yes	No	No	Winter	No	Surgery	2015-03-12	0.2	336	4	Day (6am to 5 pm)	discharge at home											0	No	No	No	No	No	No	646.09	330.8	175.6	25	10	11	93.4	62	0
98048	755	No	437	No	Female	36		No	High urgent	No	No	Yes	Yes	Winter	No	Internal medicine	2015-01-11	0	138	0	Evening (5pm to 10pm)	discharge at home											0	No	No	No	No	No	No	949.12	922.2	562	89.8	45	20	58.2	302	0
94493	756	No	71	No	Male	56		No	High urgent	No	No	No	No	Fall	No	Internal medicine	2014-12-09	14.6	178	2	Evening (5pm to 10pm)	hospital admission											2	No	No	Yes	No	No	No	2403.38	2273.6	299.8	45	25	29	58.2	582.6	1333
42529	757	No	223	No	Male	32		No	Urgent	No	Yes	No	No	Spring	No	Surgery	2013-06-18	0.2	200	2	Day (6am to 5 pm)	discharge at home											0	Yes	No	No	No	No	No	1053.76	691.8	522	79.8	54.8	11	35.2	51.2	83.4
1511	758	Yes	542	No	Male	57	previous medical contact	No	Urgent	No	No	No	No	Sommer	No	Surgery	2013-08-09	4	168	5	Day (6am to 5 pm)	hospital admission	No	No				7					8	Yes	No	Yes	No	No	No	1269.17	1325.4	222	45	20	0	0	488.8	614.6
80719	759	No	426	No	Male	46		Yes	Urgent	No	Yes	Yes	No	Sommer	No	Ear-Nose-Throat	2014-07-23	0	101	3	Evening (5pm to 10pm)	discharge at home											0	No	No	No	No	No	No	147.96	26.6	26.6	10	0	0	0	0	0
1070	760	Yes	108	No	Male	54	police/inprisonment	No	Urgent	No	No	No	No	Sommer	Yes	Internal medicine	2012-08-02	1	183	4	Day (6am to 5 pm)	hospital admission	2	Indirect	19								1	Yes	Yes	No	No	No	No	950.1	885.2	428.8	69.8	25	11	0	128.4	328.2
1325	760	Yes	360	No	Male	54	police/inprisonment	No	Urgent	No	No	No	Yes	Winter	No	Internal medicine	2013-02-09	12.2	196	6	Day (6am to 5 pm)	hospital admission	2	Direct	19	25	29						1	Yes	No	No	No	No	No	1074.29	646	299.8	35	35	20	97.6	186	62.2
59269	762	No	156	No	Male	52		No	Semi-urgent	No	Yes	No	Yes	Fall	No	Fast-Track	2013-12-15	2.2	94	0	Day (6am to 5 pm)	discharge at home											1	Yes	No	No	No	No	No	886.46	510.8	344.2	74.8	10	11	0	99	67.4
2229	763	Yes	1254	No	Male	59	walk-In	No	Urgent	No	Yes	No	Yes	Winter	No	Surgery	2015-03-07	0.2	255	6	Day (6am to 5 pm)	discharge at home	No	No	24								4	No	No	No	No	No	No	876.77	618.2	450.8	50	64.8	11	35.2	132	0
50578	764	No	683	No	Female	45		Yes	Urgent	No	Yes	No	No	Sommer	No	Internal medicine	2013-09-10	0.2	236	2	Day (6am to 5 pm)	discharge at home											0	No	No	No	No	No	No	1078.99	648.6	648.6	74.8	40	11	0	0	0
48940	765	No	108	No	Female	54		Yes	High urgent	Yes	Yes	No	No	Sommer	Yes	Fast-Track	2013-08-23	0.2	343	5	Evening (5pm to 10pm)	discharge at home											1	Yes	No	No	No	No	No	846.29	345.6	228.8	45	5	11	43.4	0	73.2
71650	766	No	1300	No	Male	57		No	Urgent	No	Yes	No	No	Spring	Yes	Internal medicine	2014-04-23	0.2	162	3	Day (6am to 5 pm)	discharge at home											2	No	No	No	No	No	No	1132.8	781.6	557.4	64.8	79.8	20	35.2	189	0
20503	767	No	1319	Yes	Female	33		No	High urgent	Yes	No	No	No	Fall	Yes	Internal medicine	2012-10-04	0.8	70	4	Evening (5pm to 10pm)	hospital admission											2	No	No	No	No	No	No	294.27	308.4	0	0	0	0	0	308.4	0
1220	767	Yes	257	Yes	Female	34	ambulance/emergency medical transport	No	Life-threatening	Yes	No	No	No	Fall	Yes	Internal medicine	2012-11-20	0.4	570	2	Evening (5pm to 10pm)	discharge at home	No	Direct	25								0	No	No	Yes	No	No	No	2418.82	1458.2	584	119.8	35	11	133	458	283.2
1239	767	Yes	275	Yes	Female	34	ambulance/emergency medical transport	No	High urgent	No	No	No	No	Fall	Yes	Internal medicine	2012-12-05	0.6	153	3	Day (6am to 5 pm)	transfer extern hospital	No	Direct	25						35		0	No	No	No	No	Yes	No	2626.94	1206.2	989.6	64.8	84.8	11	0	216.6	0
1489	767	Yes	522	Yes	Female	34	walk-In	No	High urgent	No	Yes	Yes	No	Sommer	No	Internal medicine	2013-07-23	0.2	186	2	Evening (5pm to 10pm)	discharge at home	No	No	27								0	Yes	No	No	No	No	No	819.97	542.6	402.2	60	30	11	0	0	140.6
1490	767	Yes	521	Yes	Female	34	scheduled follow-up	No	Semi-urgent	No	No	No	No	Sommer	Yes	Internal medicine	2013-07-24	0.2	98	3	Day (6am to 5 pm)	discharge at home	No	No	27								2	No	No	No	No	No	No	688.72	371.2	291	55	15	22	0	80	0
1524	767	Yes	554	Yes	Female	34	previous medical contact	No	High urgent	No	No	No	Yes	Sommer	Yes	Surgery	2013-08-17	0	52	6	Day (6am to 5 pm)	discharge at home	2	No				1	3				0	No	No	No	No	No	No	414.8	151	151	45	0	0	0	0	0
1528	767	Yes	558	Yes	Female	34	ambulance/emergency medical transport	No	High urgent	No	No	No	No	Sommer	Yes	Internal medicine	2013-08-19	0.4	550	1	Day (6am to 5 pm)	discharge at home	2	Direct	25								0	No	No	No	No	No	No	1654.24	1031.2	579.8	109.8	30	11	35.2	416.2	0
1749	767	Yes	779	Yes	Female	35	police/inprisonment	No	Urgent	No	No	No	No	Winter	Yes	Internal medicine	2014-02-19	0.2	232	3	Day (6am to 5 pm)	transfer extern hospital	No	Direct							33	32	3	Yes	No	No	No	Yes	No	2047.18	1002.8	544.2	74.8	54.8	20	0	376.4	82.2
1751	767	Yes	782	Yes	Female	35	ambulance/emergency medical transport	No	High urgent	No	No	No	No	Winter	Yes	Internal medicine	2014-02-20	0.2	236	4	Evening (5pm to 10pm)	discharge at home	No	Direct	25								3	No	No	No	No	No	No	982.37	450.8	450.8	64.8	50	11	0	0	0
1753	767	Yes	785	Yes	Female	35	ambulance/emergency medical transport	No	Urgent	No	No	No	No	Winter	Yes	Internal medicine	2014-02-21	0.6	202	5	Evening (5pm to 10pm)	transfer extern hospital	No	Direct	25						32	35	3	No	No	No	No	No	No	1085.93	107.2	26.6	10	0	0	0	80.6	0
1813	767	Yes	844	Yes	Female	35	ambulance/emergency medical transport	No	Urgent	No	No	Yes	No	Spring	Yes	Internal medicine	2014-04-11	1.6	558		Day (6am to 5 pm)	discharge at home	No	Direct	25								0	No	No	No	No	No	No	1265.04	825.2	697.4	94.8	74.8	31	35.2	92.6	0
1975	767	Yes	1004	Yes	Female	35	ambulance/emergency medical transport	No	Urgent	No	No	Yes	No	Sommer	Yes	Internal medicine	2014-08-18	0.2	296	1	Evening (5pm to 10pm)	transfer extern hospital	No	Direct	25								0	No	No	No	No	Yes	No	2189.77	772.4	299.8	35	35	20	35.2	437.4	0
1977	767	Yes	1006	Yes	Female	35	ambulance/emergency medical transport	No	Urgent	No	No	No	No	Sommer	Yes	Internal medicine	2014-08-20	0.4	522	3	Day (6am to 5 pm)	transfer extern hospital	No	Direct	25								0	No	No	No	No	Yes	No	2337.62	853	530.8	114.8	20	11	54.2	268	0
1997	767	Yes	1025	Yes	Female	35	ambulance/emergency medical transport	No	Urgent	No	No	No	No	Sommer	Yes	Internal medicine	2014-09-10	0	118	3	Day (6am to 5 pm)	discharge at home	No	Direct	25			1					0	No	No	No	No	No	No	510.81	282.2	282.2	35	30	11	0	0	0
1248	781	Yes	285	No	Male	46	previous medical contact	No	Urgent	No	No	No	No	Fall	No	Surgery	2012-12-11	0.2	269	2	Day (6am to 5 pm)	discharge at home	Yes	No	13								0	Yes	Yes	No	No	No	No	814.01	369.8	133.2	25	15	11	43.4	62	131.2
27724	782	No	1231	Yes	Male	45		No	Urgent	No	Yes	Yes	No	Winter	Yes	Internal medicine	2013-01-03	0.2	201	4	Evening (5pm to 10pm)	discharge at home											0	No	Yes	No	No	No	No	989.73	711.6	468.6	89.8	30	11	0	0	243
75650	782	No	1266	Yes	Male	47		No	High urgent	No	Yes	Yes	No	Spring	Yes	Internal medicine	2014-06-03	0.2	194	2	Evening (5pm to 10pm)	discharge at home											1	Yes	No	No	No	No	No	914.89	611.6	317.6	59.8	15	11	116.6	110	67.4
40976	784	No	55	No	Male	36		No	High urgent	No	Yes	Yes	No	Spring	No	Internal medicine	2013-05-31	0	109	5	Night (10pm to 6 am)	discharge at home											0	No	No	No	No	No	No	840.19	519.6	406.4	69.8	30	11	35.2	77.8	0
51075	785	No	725	No	Male	37		No	High urgent	No	No	No	Yes	Sommer	Yes	Internal medicine	2013-09-15	8.8	119	0	Day (6am to 5 pm)	hospital admission											1	No	No	Yes	No	No	No	985.11	785.2	299.8	50	20	11	62.4	118.8	304.2
99892	786	No	215	No	Female	50		Yes	Urgent	No	Yes	No	No	Winter	No	Surgery	2015-01-30	0.2	150	5	Day (6am to 5 pm)	discharge at home											1	Yes	No	No	No	No	No	734.07	263	195.4	30	30	11	0	0	67.8
103554	787	No	472	No	Male	43		No	Urgent	No	Yes	No	Yes	Winter	Yes	Surgery	2015-03-07	7	506	6	Day (6am to 5 pm)	transfer extern hospital											0	No	Yes	Yes	No	Yes	No	1797.1	1476.4	575.2	69.8	79.8	11	35.2	154	711.8
96813	788	No	1152	No	Female	46		No	Urgent	No	Yes	No	No	Winter	No	Fast-Track	2014-12-31	0.2	206	3	Day (6am to 5 pm)	discharge at home											0	No	No	No	No	No	No	543.96	273.8	97.6	20	10	11	58.2	118	0
70415	789	No	1097	No	Male	53		No	Semi-urgent	No	No	No	No	Spring	No	Surgery	2014-04-11	5.8	195	5	Day (6am to 5 pm)	hospital admission											1	No	No	No	No	No	No	728.25	480.2	282.2	35	30	11	35.2	162.8	0
92367	790	No	1028	No	Male	40		Yes	Urgent	No	Yes	Yes	Yes	Fall	No	Surgery	2014-11-15	0	148	6	Evening (5pm to 10pm)	discharge at home											0	Yes	No	No	No	No	No	902.68	233.4	151	30	15	11	19	0	63.6
34123	791	No	1337	No	Female	41		No	Urgent	No	Yes	No	Yes	Winter	No	Internal medicine	2013-03-16	0.2	211	6	Evening (5pm to 10pm)	discharge at home											0	No	No	No	No	No	No	859.3	575.2	299.8	55	15	11	97.6	177.6	0
42899	792	No	583	No	Female	45		No	High urgent	No	Yes	Yes	Yes	Sommer	No	Internal medicine	2013-06-22	0.2	189	6	Evening (5pm to 10pm)	discharge at home											0	Yes	No	No	No	No	No	1139.04	767.6	473.2	89.8	20	11	116.6	110.4	67.4
21821	793	No	354	No	Female	33		No	Urgent	No	Yes	Yes	No	Fall	No	Internal medicine	2012-10-23	0.2	136	2	Night (10pm to 6 am)	discharge at home											0	No	No	No	No	No	No	641.82	285.8	237.8	45	10	11	0	48	0
98186	794	No	36	No	Female	44		No	Urgent	No	Yes	Yes	No	Winter	Yes	Surgery	2015-01-12	0.2	226	1	Evening (5pm to 10pm)	discharge at home											0	Yes	No	No	No	No	No	697.36	396.8	318.8	45	25	20	0	0	78
72924	795	No	1094	No	Female	52		No	Urgent	No	No	No	No	Spring	No	Internal medicine	2014-05-07	0.2	182	3	Day (6am to 5 pm)	discharge at home											2	Yes	No	No	No	No	No	1297.76	1014.2	450.8	79.8	35	20	97.6	398.2	67.4
73449	796	No	352	No	Male	52		No	Urgent	No	Yes	Yes	No	Spring	Yes	Surgery	2014-05-13	0	116	2	Night (10pm to 6 am)	discharge at home											1	No	No	No	No	No	No	365.67	115.4	115.4	20	15	11	0	0	0
91747	796	No	592	No	Male	53		No	Urgent	No	Yes	No	No	Fall	No	Fast-Track	2014-11-10	0	63	1	Day (6am to 5 pm)	discharge at home											1	Yes	No	No	No	No	No	452.61	183.2	115.4	30	5	11	0	0	67.8
1402	798	Yes	436	No	Male	53	walk-In	No	Urgent	No	Yes	No	No	Spring	Yes	Internal medicine	2013-04-19	2.2	607	5	Day (6am to 5 pm)	hospital admission	No	No	15								2	Yes	No	Yes	No	No	No	2110.33	1689.2	433.2	55	54.8	11	133	524.4	598.6
1406	798	Yes	440	No	Male	53	walk-In	No	High urgent	No	Yes	Yes	No	Spring	No	Internal medicine	2013-04-25	4.6	197	4	Evening (5pm to 10pm)	hospital admission	No	No	15	29							2	No	No	No	No	No	No	842.26	503	379.8	45	50	11	35.2	88	0
1699	798	Yes	730	No	Male	54	ambulance/emergency medical transport	No	Life-threatening	Yes	No	No	No	Winter	Yes	Internal medicine	2014-01-16	6	256	4	Day (6am to 5 pm)	not specified	No	No	21	15	27						8	No	No	Yes	No	No	No	1817.08	1418.4	299.2	5	5	0	116.6	242.6	759.8
65906	801	No	1355	No	Female	48		No	Urgent	No	Yes	Yes	Yes	Winter	No	Internal medicine	2014-02-22	0.2	220	6	Evening (5pm to 10pm)	discharge at home											0	No	Yes	No	No	No	No	1180.12	781	388.8	59.8	35	11	35.2	118.4	238.6
27859	802	No	192	No	Male	41		No	Urgent	No	Yes	Yes	No	Winter	Yes	Surgery	2013-01-04	0	106	5	Evening (5pm to 10pm)	discharge at home											0	Yes	No	No	No	No	No	598.9	298.8	214.2	20	20	11	0	0	84.4
37299	803	No	79	Yes	Female	25		No	Urgent	No	Yes	Yes	Yes	Spring	Yes	Internal medicine	2013-04-21	0.2	170	6	Night (10pm to 6 am)	discharge at home											2	No	No	No	No	No	No	966.95	671.8	344.2	60	25	29	0	327.4	0
64542	804	No	1300	No	Male	57		No	Urgent	No	Yes	No	Yes	Winter	No	Internal medicine	2014-02-08	0.2	292	6	Day (6am to 5 pm)	discharge at home											2	No	No	No	No	No	No	1276.4	603	486.4	79.8	50	22	62.4	54.2	0
40353	805	No	685	No	Female	21		No	Urgent	No	Yes	Yes	No	Spring	No	Internal medicine	2013-05-23	0.2	182	4	Night (10pm to 6 am)	discharge at home											0	No	No	No	No	No	No	647.19	299.8	299.8	60	15	11	0	0	0
1850	806	Yes	880	No	Male	53	ambulance/emergency medical transport	No	Urgent	No	No	No	No	Spring	No	Internal medicine	2014-05-13	2	346	2	Day (6am to 5 pm)	transfer extern hospital	No	Indirect	18	29							2	No	No	Yes	No	No	No	1725.97	1323	375.6	64.8	15	20	97.6	336	513.8
82115	807	No	659	No	Male	51		No	Urgent	No	Yes	No	No	Sommer	No	Surgery	2014-08-05	0.2	225	2	Evening (5pm to 10pm)	discharge at home											1	Yes	No	No	No	No	No	550.62	227.6	177.6	35	20	11	0	0	50
65130	808	No	879	No	Female	52		No	Life-threatening	Yes	No	No	No	Winter	No	Internal medicine	2014-02-14	10	211	5	Day (6am to 5 pm)	hospital admission											1	Yes	No	Yes	No	No	No	5538.32	4491.2	1230	189.6	114.8	38	116.6	2241.8	902.6
1887	809	Yes	917	No	Male	45	ambulance/emergency medical transport	No	High urgent	No	No	No	No	Spring	No	Internal medicine	2014-06-12	0.2	292	4	Day (6am to 5 pm)	discharge at home	Yes	Direct	23								1	No	No	No	No	No	No	2223.98	1125.4	760.4	104.8	59.8	20	97.6	267.4	0
17410	810	No	921	No	Male	38		No	Urgent	Yes	No	No	No	Sommer	Yes	Surgery	2012-08-23	0.2	309	4	Day (6am to 5 pm)	discharge at home											0	Yes	Yes	Yes	No	No	No	2557.64	1984.8	472.2	79.8	15	22	72.2	139.6	1300.8
1140	810	Yes	176	No	Male	38	ambulance/emergency medical transport	No	Life-threatening	No	No	No	No	Fall	Yes	Internal medicine	2012-09-25	0	133	2	Day (6am to 5 pm)	not specified	Yes	Direct	25								0	No	No	No	No	No	No	852.19	496.2	335.4	64.8	15	11	35.2	125.6	0
2093	810	Yes	1120	No	Male	40	walk-In	No	High urgent	No	Yes	No	Yes	Fall	No	Internal medicine	2014-11-22	6	1440	6	Day (6am to 5 pm)	hospital admission	Yes	No	19	24							0	Yes	No	Yes	Yes	Yes	No	5212.52	3528	1250	119.8	224.6	22	93.4	842.2	1342.4
91126	813	No	651	Yes	Male	39		No	Urgent	No	No	Yes	No	Fall	Yes	Internal medicine	2014-11-03	0	139	1	Evening (5pm to 10pm)	discharge at home											0	No	No	No	No	No	No	572.18	343.6	282.2	55	10	11	35.2	26.2	0
106576	814	No	41	No	Male	41		No	Urgent	No	Yes	No	Yes	Spring	No	Surgery	2015-04-04	0.2	279	6	Evening (5pm to 10pm)	discharge at home											0	No	No	No	No	No	No	451.64	326.8	168.8	25	25	11	35.2	122.8	0
68543	815	No	820	No	Female	18		No	Urgent	No	No	Yes	Yes	Spring	No	Surgery	2014-03-22	0	128	6	Evening (5pm to 10pm)	discharge at home											0	No	No	No	No	No	No	287.9	62.2	62.2	15	5	11	0	0	0
1466	816	Yes	498	No	Male	51	police/inprisonment	No	High urgent	No	No	No	No	Sommer	No	Internal medicine	2013-07-05	0.6	176	5	Evening (5pm to 10pm)	hospital admission	No	No							31		1	No	No	No	No	No	No	637.27	228.8	228.8	35	15	11	0	0	0
1350	817	Yes	385	No	Male	54	previous medical contact	No	Urgent	No	No	No	No	Winter	No	Internal medicine	2013-03-13	9.8	289	3	Day (6am to 5 pm)	hospital admission	No	No	27								2	No	No	No	No	No	No	2999.68	718	124.4	5	30	0	97.6	495.8	0
36484	818	No	608	No	Male	29		No	High urgent	No	Yes	No	No	Spring	No	Internal medicine	2013-04-11	0.2	206	4	Day (6am to 5 pm)	discharge at home											1	No	No	Yes	No	No	No	1338.43	1115.8	433	79.8	30	11	97.6	89.8	495.2
15962	819	No	385	No	Female	54		No	Urgent	No	No	Yes	No	Sommer	Yes	Surgery	2012-08-03	1.6	367	5	Night (10pm to 6 am)	hospital admission											1	Yes	No	Yes	No	No	No	790.62	653.2	71	0	20	0	0	46.8	535.4
96674	820	No	240	No	Female	51		Yes	Urgent	No	Yes	No	No	Winter	Yes	Ear-Nose-Throat	2014-12-30	0	55	2	Day (6am to 5 pm)	discharge at home											1	No	No	No	No	No	No	212.96	44.4	44.4	15	0	11	0	0	0
97945	821	No	306	No	Male	35		Yes	Urgent	No	Yes	Yes	Yes	Winter	No	Surgery	2015-01-10	0	85	6	Evening (5pm to 10pm)	discharge at home											0	No	No	No	No	No	No	448.61	317.6	317.6	45	30	11	0	0	0
105768	822	No	1272	No	Male	51		No	Semi-urgent	No	Yes	No	Yes	Spring	No	Fast-Track	2015-03-28	0	31	6	Day (6am to 5 pm)	discharge at home											1	No	No	No	No	No	No	208.04	62.2	62.2	15	5	11	0	0	0
80064	823	No	1359	No	Male	41		No	High urgent	No	No	Yes	No	Sommer	No	Surgery	2014-07-17	0.6	785	4	Night (10pm to 6 am)	discharge at home											0	Yes	No	No	No	No	No	1326.71	612.2	522	79.8	54.8	11	0	26	64.2
19488	824	No	619	No	Male	44		No	Urgent	No	Yes	No	No	Sommer	No	Surgery	2012-09-20	0.2	231	4	Day (6am to 5 pm)	discharge at home											1	Yes	No	No	No	No	No	836.78	483.2	308.8	50	25	22	35.2	55.8	83.4
66374	825	No	874	No	Male	51		No	Urgent	No	Yes	No	No	Winter	No	Internal medicine	2014-02-28	0.2	164	5	Day (6am to 5 pm)	discharge at home											1	No	No	No	No	No	No	744.89	481.4	379.8	60	35	11	35.2	66.2	0
102066	826	No	260	No	Male	48		No	Urgent	No	Yes	Yes	No	Winter	No	Surgery	2015-02-20	0.2	249	5	Night (10pm to 6 am)	discharge at home											0	Yes	No	No	No	No	No	1273.9	832.2	548.6	94.8	50	22	0	62	221.6
60056	827	No	624	No	Female	54		Yes	Non-urgent	No	Yes	No	No	Winter	No	Fast-Track	2013-12-23	0.2	284	1	Day (6am to 5 pm)	discharge at home											1	No	No	Yes	Yes	No	No	1739.03	1405	497.2	94.8	50	20	70.6	103.4	733.8
17059	828	No	1220	No	Male	51		No	High urgent	Yes	No	Yes	Yes	Sommer	No	Surgery	2012-08-18	0.4	654	6	Evening (5pm to 10pm)	discharge at home											1	Yes	Yes	Yes	No	No	No	2468.51	1399.8	513	69.8	59.8	11	62.4	360.6	463.8
64232	829	No	518	No	Male	50		No	Urgent	No	Yes	Yes	No	Winter	No	Surgery	2014-02-04	0	123	2	Night (10pm to 6 am)	discharge at home											1	Yes	No	No	No	No	No	649.71	377	362	55	35	0	0	0	15
85282	830	No	843	No	Male	48		No	Urgent	No	Yes	No	Yes	Sommer	Yes	Fast-Track	2014-09-06	0	78	6	Day (6am to 5 pm)	discharge at home											0	Yes	No	No	No	No	No	619.31	147.8	97.6	25	5	11	0	0	50
81954	831	No	1105	No	Female	43		No	Urgent	No	Yes	No	No	Sommer	Yes	Surgery	2014-08-04	4.2	254	1	Day (6am to 5 pm)	hospital admission											2	Yes	Yes	No	No	No	No	1049.51	706.2	317.6	45	30	20	35.2	94.6	258.8
51355	832	No	1353	No	Male	50		No	Urgent	No	Yes	Yes	No	Sommer	Yes	Surgery	2013-09-19	0.2	277	4	Day (6am to 5 pm)	discharge at home											1	No	Yes	No	No	No	No	539.34	270.8	133.2	30	10	11	0	0	137.6
52704	832	No	1295	No	Male	50		No	Urgent	No	Yes	Yes	No	Fall	No	Surgery	2013-10-02	0.2	205	3	Evening (5pm to 10pm)	discharge at home											1	Yes	No	No	No	No	No	604.59	345.2	291	50	20	11	0	0	54.2
82219	834	No	90	No	Male	44		No	Urgent	No	Yes	No	No	Sommer	No	Internal medicine	2014-08-06	0.2	214	3	Evening (5pm to 10pm)	not specified											0	Yes	No	No	No	No	No	561.74	236	168.8	30	20	11	0	0	67.2
74798	835	No	158	No	Male	50		No	Urgent	No	No	Yes	No	Spring	No	Surgery	2014-05-27	0	125	2	Night (10pm to 6 am)	discharge at home											1	No	No	Yes	No	No	No	1232.29	912	388.8	40	54.8	11	0	0	523.2
52845	836	No	864	No	Female	45		No	Urgent	No	No	No	Yes	Fall	No	Surgery	2013-10-05	4.8	385	6	Day (6am to 5 pm)	hospital admission											0	No	No	No	Yes	No	No	440.08	787.8	17.8	0	5	0	0	278.2	492
42306	837	No	206	No	Male	46		No	Urgent	No	Yes	Yes	Yes	Spring	Yes	Internal medicine	2013-06-15	0.2	253	6	Evening (5pm to 10pm)	discharge at home											0	Yes	No	No	No	No	No	904.37	578.4	419.8	89.8	5	11	35.2	55.8	67.4
76216	837	No	638	No	Male	47		No	Urgent	No	Yes	No	No	Spring	No	Fast-Track	2014-06-09	0	92	1	Day (6am to 5 pm)	discharge at home											0	Yes	No	No	No	No	No	518.82	200.6	133.2	30	10	11	0	0	67.4
41723	839	No	1017	Yes	Male	32		No	Urgent	No	Yes	No	Yes	Spring	Yes	Surgery	2013-06-09	0.2	178	0	Day (6am to 5 pm)	discharge at home											0	No	No	No	No	No	No	298.17	43.8	17.8	5	0	0	0	26	0
1046	840	Yes	84	Yes	Female	43	walk-In	No	Urgent	No	Yes	No	Yes	Sommer	Yes	Internal medicine	2012-07-14	0.2	187	6	Day (6am to 5 pm)	discharge at home	Yes	No				12					0	Yes	No	No	No	No	No	270.89	243	175.6	30	5	11	0	0	67.4
1051	840	Yes	88	Yes	Female	43	walk-In	No	Urgent	No	Yes	No	No	Sommer	Yes	Internal medicine	2012-07-18	7.8	613	3	Day (6am to 5 pm)	hospital admission	Yes	No				12					0	No	No	No	Yes	No	No	397.42	599.2	17.8	0	5	0	8.2	81.2	492
1138	840	Yes	175	Yes	Female	43	walk-In	No	Urgent	No	Yes	Yes	No	Fall	Yes	Internal medicine	2012-09-24	0	87	1	Evening (5pm to 10pm)	discharge at home	Yes	No				12					0	Yes	Yes	No	No	No	No	1114.75	619	335.4	59.8	20	11	62.4	0	221.2
1305	840	Yes	340	Yes	Female	43	previous medical contact	No	Urgent	No	No	No	Yes	Winter	Yes	Surgery	2013-01-20	0.2	174	0	Evening (5pm to 10pm)	discharge at home	Yes	No				7					0	Yes	No	No	No	No	No	1465.31	876.2	781	45	25	20	0	62	33.2
1316	840	Yes	351	Yes	Female	43		No	High urgent	No	No	Yes	Yes	Winter	Yes	Surgery	2013-01-27	10.6	890	0	Evening (5pm to 10pm)	hospital admission	Yes	No	29			7					0	Yes	No	No	No	No	No	2788.6	991	539.6	79.8	59.8	29	105.8	283.2	62.2
1376	840	Yes	410	Yes	Female	43	previous medical contact	No	Urgent	No	No	No	No	Spring	Yes	Surgery	2013-04-02	0.2	254	2	Day (6am to 5 pm)	discharge at home	Yes	Direct	13								0	No	Yes	No	No	No	No	1144.06	834.6	411	69.8	20	20	97.6	104.4	221.4
1463	840	Yes	495	Yes	Female	44	previous medical contact	No	Urgent	No	No	No	No	Sommer	Yes	Internal medicine	2013-07-03	9.6	419	3	Evening (5pm to 10pm)	hospital admission	Yes	No				10					1	Yes	Yes	No	No	No	No	1398.57	805.4	423.4	64.8	15	11	35.2	166.2	180.6
1550	840	Yes	580	Yes	Female	44	previous medical contact	No	Urgent	No	No	No	No	Sommer	No	Surgery	2013-09-04	1.2	252	3	Day (6am to 5 pm)	hospital admission	Yes	No				7					0	No	No	No	No	No	No	1327.29	104.4	17.8	5	0	0	35.2	51.2	0
1560	840	Yes	589	Yes	Female	44	walk-In	No	Urgent	No	Yes	No	No	Sommer	Yes	Internal medicine	2013-09-12	3.2	317	4	Day (6am to 5 pm)	hospital admission	Yes	Direct	13								0	No	No	No	No	No	No	862.24	415.2	308.8	55	20	11	0	106.4	0
2089	840	Yes	1116	Yes	Female	45	previous medical contact	No	High urgent	Yes	No	Yes	No	Fall	Yes	Internal medicine	2014-11-20	11.6	1004	4	Evening (5pm to 10pm)	hospital admission	2	Direct	29			8					0	Yes	Yes	Yes	No	Yes	No	2270.94	1670.4	801.8	114.8	89.8	20	0	307.6	561.2
1546	850	Yes	576	Yes	Male	42	walk-In	No	Semi-urgent	No	Yes	No	No	Sommer	Yes	Fast-Track	2013-09-03	0	306	2	Day (6am to 5 pm)	discharge at home	2	No	27			12					0	Yes	No	No	No	No	No	780.99	685.4	340	59.8	10	11	0	184.6	160.8
17496	851	No	173	Yes	Male	56		No	Urgent	No	No	No	No	Sommer	No	Surgery	2012-08-24	0.2	188	5	Day (6am to 5 pm)	discharge at home											3	Yes	No	Yes	No	No	No	729.32	711	0	0	0	0	0	0	711
88984	852	No	827	No	Female	52		No	Urgent	No	Yes	No	No	Fall	No	Surgery	2014-10-13	0.2	269	1	Day (6am to 5 pm)	discharge at home											1	No	No	No	No	No	No	394.61	287	97.6	30	0	0	35.2	154	0
17104	853	No	411	No	Male	49		No	Urgent	No	Yes	No	No	Sommer	No	Internal medicine	2012-08-20	0.2	243	1	Day (6am to 5 pm)	discharge at home											0	Yes	Yes	Yes	No	No	No	1665.1	1056	424.2	74.8	30	20	35.2	111.4	485.2
88309	854	No	1001	Yes	Male	53		No	High urgent	No	No	No	No	Fall	Yes	Surgery	2014-10-06	2.8	256	1	Evening (5pm to 10pm)	transfer extern hospital											1	Yes	Yes	No	No	No	No	1227.47	839.6	335.4	50	30	20	93.4	240.6	170.2
64677	855	No	576	No	Male	42		No	Urgent	No	Yes	No	Yes	Winter	No	Ophthalmology	2014-02-09	0	55	0	Evening (5pm to 10pm)	discharge at home											0	No	No	No	No	No	No	113.71	44.4	44.4	15	0	0	0	0	0
110854	856	No	92	No	Female	42		No	Urgent	No	Yes	No	Yes	Fall	No	Internal medicine	2014-11-29	0.2	274	6	Day (6am to 5 pm)	discharge at home											0	No	No	Yes	Yes	No	No	1563.43	1396.2	348.8	60	15	20	93.4	62	892
70773	857	No	560	No	Female	48		No	Urgent	No	Yes	No	No	Spring	No	Surgery	2014-04-14	0.2	337	1	Evening (5pm to 10pm)	discharge at home											0	No	Yes	No	No	No	No	662.42	269.8	17.8	5	0	0	35.2	109.4	107.4
69325	858	No	295	No	Female	44		No	Urgent	No	No	No	No	Spring	No	Internal medicine	2014-03-31	0.2	278	1	Day (6am to 5 pm)	discharge at home											0	No	No	No	No	No	No	900.84	517	335.4	55	25	0	35.2	146.2	0
1898	859	Yes	928	No	Male	62	walk-In	No	Semi-urgent	No	Yes	Yes	No	Spring	Yes	Surgery	2014-06-19	0.4	461	4	Night (10pm to 6 am)	discharge at home	No	No				12					2	Yes	No	No	No	No	No	799.67	353.6	264.4	45	15	11	0	0	89.4
59499	860	No	1105	No	Male	43		No	Urgent	No	Yes	Yes	No	Fall	No	Surgery	2013-12-17	0.2	146	2	Night (10pm to 6 am)	discharge at home											0	Yes	Yes	No	No	No	No	555.72	273.4	142	30	15	11	0	0	131.2
84869	861	No	976	No	Male	56		No	Urgent	No	Yes	No	No	Sommer	No	Surgery	2014-09-02	0.2	190	2	Day (6am to 5 pm)	discharge at home											1	Yes	No	No	No	No	No	681.23	417.2	291	40	30	11	0	62	64.2
80552	862	No	1351	No	Male	49		No	Non-urgent	No	Yes	No	No	Sommer	Yes	Fast-Track	2014-07-22	14.2	313	2	Day (6am to 5 pm)	discharge at home											1	No	No	No	No	No	No	1492.47	835.4	701.6	174.8	40	0	0	134	0
68031	863	No	732	No	Male	57		No	Urgent	No	Yes	No	No	Winter	No	Fast-Track	2014-03-17	0.2	160	1	Day (6am to 5 pm)	discharge at home											1	Yes	No	Yes	No	No	No	1649.75	1384.4	610.8	139.8	20	11	62.4	125.8	585.6
84327	864	No	1183	No	Female	48		No	Semi-urgent	No	No	Yes	No	Sommer	No	Surgery	2014-08-28	0.4	289	4	Night (10pm to 6 am)	transfer extern hospital											1	No	No	Yes	No	No	No	1326.86	807.4	335.4	45	35	20	35.2	94.6	342.2
94933	865	No	839	No	Male	46		No	Urgent	No	Yes	No	Yes	Fall	No	Surgery	2014-12-14	0.2	226	0	Day (6am to 5 pm)	discharge at home											2	No	No	No	No	No	No	478.72	149.2	0	0	0	0	35.2	114	0
93959	866	No	764	No	Female	39		Yes	Urgent	No	Yes	No	No	Fall	No	Ear-Nose-Throat	2014-12-04	0	81	4	Day (6am to 5 pm)	discharge at home											0	No	No	No	No	No	No	114.6	0	0	0	0	0	0	0	0
35568	867	No	145	No	Female	55		No	Urgent	No	Yes	No	No	Spring	No	Surgery	2013-04-01	0.8	1081	1	Day (6am to 5 pm)	discharge at home											3	No	No	Yes	No	No	No	1772.1	1001.8	388.8	74.8	25	11	35.2	230.6	347.2
1654	868	Yes	684	No	Female	45	ambulance/emergency medical transport	No	High urgent	No	No	Yes	No	Fall	No	Internal medicine	2013-12-03	0.2	1440	2	Night (10pm to 6 am)	not specified	No	No							34		1	No	No	No	No	No	No	594.82	291	291	45	25	20	0	0	0
107821	869	No	1197	No	Male	35		No	Urgent	No	Yes	No	No	Spring	Yes	Fast-Track	2015-04-16	0	39	4	Evening (5pm to 10pm)	discharge at home											0	No	No	No	No	No	No	188.39	26.6	26.6	10	0	11	0	0	0
77279	870	No	1030	No	Male	50		No	Urgent	No	Yes	No	No	Spring	No	Ear-Nose-Throat	2014-06-20	0.2	284	5	Day (6am to 5 pm)	discharge at home											1	No	No	No	No	No	No	495.67	159	107.8	30	0	11	0	51.2	0
42382	871	No	1327	No	Female	46		Yes	Urgent	No	Yes	No	Yes	Spring	No	Fast-Track	2013-06-16	0	43	0	Day (6am to 5 pm)	discharge at home											0	No	No	No	No	No	No	387.71	233.4	233.4	40	0	11	0	0	0
72918	872	No	108	No	Male	54		No	Life-threatening	Yes	Yes	No	No	Spring	No	Internal medicine	2014-05-07	0.2	277	3	Day (6am to 5 pm)	discharge at home											1	Yes	No	No	No	No	No	1818.19	1338	825.6	129.8	59.8	22	186.6	278.6	47.2
47538	873	No	439	No	Female	47		Yes	High urgent	No	Yes	No	No	Sommer	No	Internal medicine	2013-08-08	5	302	4	Day (6am to 5 pm)	hospital admission											0	Yes	Yes	No	No	No	No	1704.32	1126.2	526.4	79.8	45	20	70.6	139.4	390
1750	874	Yes	781	No	Female	27	ambulance/emergency medical transport	No	Semi-urgent	No	No	No	No	Winter	No	Internal medicine	2014-02-20	0.2	168	4	Day (6am to 5 pm)	discharge at home	No	No	24								0	No	No	No	No	No	No	1322.25	910.8	588.6	84.8	59.8	31	133	189	0
44836	875	No	1148	No	Male	47		No	High urgent	Yes	Yes	No	No	Sommer	Yes	Internal medicine	2013-07-12	0.2	358	5	Day (6am to 5 pm)	discharge at home											3	No	No	No	No	No	No	1328.27	918.8	666.6	119.8	30	22	133	119.4	0
75661	876	No	351	No	Male	43		No	High urgent	Yes	No	No	No	Spring	No	Surgery	2014-06-04	0.4	509	3	Day (6am to 5 pm)	discharge at home											0	Yes	Yes	Yes	No	No	No	2772.37	1926.4	685.4	114.8	40	20	35.2	144.2	1061.6
48013	877	No	1246	No	Female	46		No	Urgent	No	No	No	No	Sommer	No	Internal medicine	2013-08-14	0.2	278	3	Day (6am to 5 pm)	transfer extern hospital											0	No	No	No	No	Yes	No	1750.18	432.4	326.6	60	20	11	0	105.8	0
95844	878	No	163	No	Female	31		No	Semi-urgent	No	Yes	No	No	Winter	No	Fast-Track	2014-12-23	10.8	75	2	Day (6am to 5 pm)	discharge at home											0	No	No	No	No	No	No	397.51	167.8	26.6	10	0	11	0	141.2	0
19747	879	No	248	No	Male	48		No	Urgent	No	Yes	No	No	Fall	Yes	Surgery	2012-09-24	0.2	268	1	Day (6am to 5 pm)	discharge at home											0	No	No	No	No	No	No	950.89	577.2	459.8	99.8	20	31	35.2	82.2	0
42130	880	No	317	No	Female	28		No	High urgent	No	Yes	Yes	No	Spring	No	Internal medicine	2013-06-13	0.2	162	4	Night (10pm to 6 am)	discharge at home											0	Yes	No	No	No	No	No	998.84	628.8	437.6	64.8	35	20	97.6	26	67.4
29641	881	No	109	No	Male	50		No	Urgent	No	Yes	No	Yes	Winter	Yes	Internal medicine	2013-01-27	0	61	0	Day (6am to 5 pm)	discharge at home											1	No	No	No	No	No	No	111.15	0	0	0	0	0	0	0	0
71523	881	No	1000	No	Male	51		No	High urgent	No	Yes	Yes	No	Spring	Yes	Internal medicine	2014-04-21	0.2	153	1	Evening (5pm to 10pm)	discharge at home											2	Yes	No	No	No	No	No	795.87	529.2	246.6	40	15	11	97.6	117.4	67.4
37137	883	No	328	No	Female	49		No	Urgent	No	Yes	Yes	No	Spring	No	Internal medicine	2013-04-19	3.6	285	5	Night (10pm to 6 am)	hospital admission											4	No	No	No	No	No	No	968.98	466.6	335.4	50	30	20	35.2	95.8	0
61058	884	No	996	No	Male	42		No	High urgent	No	No	No	No	Winter	No	Surgery	2014-01-02	0.2	177	4	Day (6am to 5 pm)	discharge at home											0	Yes	No	Yes	No	No	No	1247.41	827	211.2	30	15	11	35.2	34.2	546.4
1962	885	Yes	991	No	Male	52	ambulance/emergency medical transport	No	Urgent	No	No	Yes	No	Sommer	Yes	Internal medicine	2014-08-08	0.6	800	5	Night (10pm to 6 am)	transfer extern hospital	No	Direct	25								1	No	No	Yes	No	Yes	No	3156.09	1385.6	539.6	94.8	45	11	62.4	479.4	304.2
2195	885	Yes	1221	No	Male	52	ambulance/emergency medical transport	No	High urgent	Yes	No	No	No	Winter	No	Surgery	2015-02-13	0.4	483	5	Day (6am to 5 pm)	discharge at home	Yes	Indirect	25			2					1	No	No	Yes	No	No	No	1603.31	1406	464.4	55	50	20	35.2	287.8	618.6
1812	887	Yes	843	No	Male	48	police/inprisonment	No	Urgent	No	No	No	No	Spring	No	Internal medicine	2014-04-11	0.2	386	5	Day (6am to 5 pm)	transfer extern hospital	No	No	27						32		0	No	No	Yes	No	Yes	No	2369.43	1262	575.2	84.8	64.8	11	62.4	320.2	304.2
27327	888	No	1357	No	Male	30		No	Urgent	No	Yes	Yes	Yes	Winter	No	Surgery	2012-12-30	0	84	0	Evening (5pm to 10pm)	discharge at home											0	No	No	No	No	No	No	637.57	207.8	207.8	15	20	11	0	0	0
70007	889	No	674	No	Male	24		No	Urgent	No	No	No	No	Spring	No	Surgery	2014-04-07	3	279	1	Day (6am to 5 pm)	hospital admission											0	No	No	Yes	No	No	No	620.18	514.8	115.4	30	5	0	35.2	49.8	314.2
1615	890	Yes	645	No	Male	58	ambulance/emergency medical transport	No	Life-threatening	No	No	No	No	Fall	No	Internal medicine	2013-10-25	0	74	5	Evening (5pm to 10pm)	discharge at home	No	Direct	27	25					32		1	No	No	No	No	No	No	787.34	483.2	299.8	50	20	20	62.4	120.8	0
57604	891	No	640	No	Male	39		No	Urgent	No	No	Yes	No	Fall	No	Surgery	2013-11-25	0.2	168	1	Evening (5pm to 10pm)	discharge at home											0	No	No	Yes	No	No	No	845.52	679	151	25	20	11	35.2	0	492.8
45537	892	No	1050	No	Male	46		No	Life-threatening	No	No	Yes	No	Sommer	No	Internal medicine	2013-07-19	2.4	71	5	Night (10pm to 6 am)	hospital admission											1	No	No	No	No	Yes	No	8883.35	730.8	525.2	74.8	10	11	105.8	99.8	0
52089	893	No	1229	No	Male	47		No	High urgent	No	Yes	No	No	Fall	No	Internal medicine	2013-09-26	0	96	4	Day (6am to 5 pm)	discharge at home											0	No	No	No	No	No	No	448.58	228.8	228.8	35	15	11	0	0	0
71638	894	No	1063	No	Male	37		No	Urgent	No	Yes	No	No	Spring	Yes	Ear-Nose-Throat	2014-04-23	0.4	547	3	Day (6am to 5 pm)	discharge at home											0	No	No	Yes	Yes	No	No	1581.73	1153	364	59.8	45	0	35.2	51.2	702.2
1914	895	Yes	944	No	Male	50	ambulance/emergency medical transport	No	Life-threatening	Yes	No	No	No	Sommer	No	Surgery	2014-06-30	4.2	96	1	Day (6am to 5 pm)	hospital admission	No	No				2	10		31		1	No	No	No	No	No	No	5642.72	953.6	668.6	94.8	69.8	11	35.2	249.6	0
1236	896	Yes	272	No	Male	46	ambulance/emergency medical transport	No	Semi-urgent	No	No	Yes	Yes	Fall	No	Surgery	2012-12-02	0.2	169	0	Evening (5pm to 10pm)	discharge at home	No	No				10					0	Yes	No	No	No	No	No	752.81	368.6	284.2	55	30	11	0	0	84.4
1256	896	Yes	292	No	Male	46	previous medical contact	No	High urgent	No	No	No	No	Fall	Yes	Surgery	2012-12-19	0.2	368	3	Day (6am to 5 pm)	discharge at home	No	No	27								0	Yes	No	No	No	No	No	713.79	331	246.6	40	15	11	0	0	84.4
1662	896	Yes	692	No	Male	47	ambulance/emergency medical transport	No	High urgent	Yes	No	No	Yes	Fall	Yes	Surgery	2013-12-15	0.8	1238		Day (6am to 5 pm)	discharge at home	No	Indirect				1	3	6			0	Yes	Yes	Yes	No	No	No	4010.15	3618.2	424.2	74.8	35	11	35.2	508.2	2650.6
34450	899	No	843	No	Male	48		No	High urgent	Yes	No	No	No	Winter	Yes	Surgery	2013-03-20	0.6	972	3	Evening (5pm to 10pm)	discharge at home											0	Yes	Yes	Yes	No	No	No	3683.62	3478.2	552.8	84.8	40	11	43.4	382.2	2499.8
66160	900	No	735	No	Female	57		Yes	Urgent	No	Yes	Yes	No	Winter	No	Ophthalmology	2014-02-25	0	18	2	Evening (5pm to 10pm)	discharge at home											1	No	No	No	No	No	No	127.84	62.2	62.2	20	0	0	0	0	0
61978	901	No	1141	No	Female	23		No	Urgent	No	Yes	No	Yes	Winter	No	Ophthalmology	2014-01-11	0	60	6	Day (6am to 5 pm)	discharge at home											0	No	No	No	No	No	No	113.71	44.4	44.4	15	0	0	0	0	0
105454	902	No	496	No	Male	50		No	Urgent	No	Yes	No	No	Spring	Yes	Fast-Track	2015-03-25	0	116	3	Day (6am to 5 pm)	discharge at home											1	No	No	No	No	No	No	249.65	44.4	44.4	15	0	11	0	0	0
106035	902	No	464	No	Male	50		No	Urgent	No	Yes	Yes	No	Spring	Yes	Internal medicine	2015-03-30	0	49	1	Evening (5pm to 10pm)	other											1	No	No	No	No	No	No	183.06	80	80	15	10	0	0	0	0
106346	904	No	327	No	Male	44		No	Urgent	No	Yes	No	No	Spring	No	Internal medicine	2015-04-03	0	110	5	Day (6am to 5 pm)	discharge at home											0	No	No	No	No	No	No	435.77	299.8	299.8	50	20	11	0	0	0
59531	905	No	433	No	Male	50		No	Urgent	No	Yes	No	No	Fall	No	Surgery	2013-12-18	0.2	197	3	Day (6am to 5 pm)	discharge at home											2	No	No	No	No	No	No	156.45	0	0	0	0	0	0	0	0
62288	905	No	347	No	Male	50		No	Life-threatening	Yes	Yes	Yes	No	Winter	Yes	Internal medicine	2014-01-15	4.4	84	3	Day (6am to 5 pm)	hospital admission											2	No	No	No	No	Yes	No	679.17	383.2	133.2	20	20	0	160.2	89.8	0
63409	907	No	935	No	Female	52		Yes	Semi-urgent	No	No	No	No	Winter	No	Fast-Track	2014-01-27	2	276	1	Day (6am to 5 pm)	discharge at home											1	No	No	No	No	No	No	500.27	239.8	239.8	65	10	0	0	0	0
2182	908	Yes	1209	No	Male	48	walk-In	No	High urgent	No	Yes	No	No	Winter	No	Internal medicine	2015-02-03	0.2	320	2	Day (6am to 5 pm)	discharge at home	No	No	30								0	Yes	No	Yes	No	No	No	1927.42	1536	766.2	144.8	45	11	35.2	205.4	529.2
18153	909	No	659	No	Male	51		No	Life-threatening	Yes	No	No	Yes	Sommer	No	Internal medicine	2012-09-02	3.8	165	0	Day (6am to 5 pm)	hospital admission											1	Yes	Yes	No	No	Yes	No	1039.51	662	375.6	69.8	10	11	0	105.8	180.6
69382	909	No	991	No	Male	52		No	High urgent	Yes	No	Yes	No	Spring	Yes	Internal medicine	2014-03-31	1.6	289	1	Evening (5pm to 10pm)	hospital admission											2	Yes	No	No	No	No	No	831.36	687.4	388.8	45	50	11	0	216.4	82.4
36991	911	No	305	No	Male	42		No	Urgent	No	Yes	No	No	Spring	No	Surgery	2013-04-17	0.2	191	3	Day (6am to 5 pm)	discharge at home											0	Yes	No	No	No	No	No	593.41	306.2	186.4	55	0	0	35.2	51.2	33.2
49648	912	No	986	No	Female	27		Yes	High urgent	No	No	No	Yes	Sommer	No	Surgery	2013-08-31	0.2	399	6	Day (6am to 5 pm)	discharge at home											0	No	Yes	Yes	No	No	No	1088.05	888	366.6	60	20	20	8.2	0	513.2
95399	913	No	583	No	Male	45		No	Urgent	No	Yes	No	No	Fall	No	Surgery	2014-12-18	0.2	283	4	Day (6am to 5 pm)	discharge at home											0	Yes	No	No	No	No	No	872.6	448.4	284.2	69.8	15	11	35.2	62	67
109721	914	No	655	No	Male	51		No	High urgent	No	No	No	No	Spring	No	Internal medicine	2015-05-04	0.2	191	1	Day (6am to 5 pm)	discharge at home											2	Yes	Yes	No	No	No	No	1341.14	1133.2	539.6	79.8	59.8	20	93.4	266.4	233.8
42774	915	No	173	No	Male	56		No	Urgent	No	Yes	No	No	Spring	No	Surgery	2013-06-20	0	46	4	Evening (5pm to 10pm)	discharge at home											1	No	No	No	No	No	No	487.5	161.4	153.2	10	0	11	8.2	0	0
49459	916	No	1002	No	Female	62		Yes	Life-threatening	Yes	No	Yes	No	Sommer	Yes	Internal medicine	2013-08-29	4.8	433	4	Evening (5pm to 10pm)	hospital admission											2	No	No	No	No	No	No	1360.19	707.6	275.2	65	20	11	195.4	237	0
63483	917	No	1180	No	Female	47		Yes	Urgent	No	Yes	Yes	No	Winter	No	Internal medicine	2014-01-27	2.6	139	1	Evening (5pm to 10pm)	hospital admission											2	No	No	No	No	Yes	No	2368.8	843.6	676.6	89.8	69.8	11	97.6	69.2	0
11199	918	No	856	No	Male	23		No	Semi-urgent	No	Yes	No	No	Spring	No	Fast-Track	2012-05-29	0	1440	2	Day (6am to 5 pm)	discharge at home											0	No	No	No	No	No	No	466.85	162.8	154.6	20	0	11	8.2	0	0
94961	919	No	1358	No	Female	49		No	High urgent	No	Yes	No	Yes	Fall	No	Internal medicine	2014-12-13	0.6	932	6	Evening (5pm to 10pm)	transfer extern hospital											0	No	No	No	No	Yes	No	1405.96	354.2	168.8	15	35	0	93.4	92	0
102299	920	No	1269	No	Male	57		No	Urgent	No	Yes	No	No	Winter	No	Ear-Nose-Throat	2015-02-23	0.2	385	1	Day (6am to 5 pm)	discharge at home											1	No	No	No	No	No	No	259.72	44.4	44.4	15	0	0	0	0	0
45926	921	No	752	No	Female	43		No	Urgent	No	Yes	Yes	No	Sommer	Yes	Surgery	2013-07-22	0	86	1	Evening (5pm to 10pm)	discharge at home											1	Yes	No	No	No	No	No	358	130	80	15	10	11	0	0	50
61112	921	No	424	No	Female	44		No	Urgent	No	Yes	No	No	Winter	Yes	Fast-Track	2014-01-02	0.2	123	4	Evening (5pm to 10pm)	discharge at home											0	Yes	No	No	No	No	No	668.68	165.6	115.4	20	15	11	0	0	50
85807	921	No	327	No	Female	44		No	High urgent	No	Yes	No	No	Sommer	Yes	Internal medicine	2014-09-12	0.2	350	5	Day (6am to 5 pm)	discharge at home											2	Yes	No	No	No	No	No	1556.29	1193.4	695.2	124.8	50	11	160.2	270.6	67.4
45444	924	No	1335	No	Female	48		No	Urgent	No	Yes	Yes	No	Sommer	No	Internal medicine	2013-07-18	0.2	176	4	Night (10pm to 6 am)	discharge at home											0	No	No	No	No	No	No	891.76	583.6	455.4	89.8	15	11	35.2	92.8	0
1283	925	Yes	319	No	Male	54	ambulance/emergency medical transport	No	Life-threatening	Yes	No	No	No	Winter	No	Internal medicine	2013-01-08	0	126	2	Day (6am to 5 pm)	death	No	No	30								2	No	No	No	No	Yes	Yes	2786.43	1239	1239	74.8	40	11	0	0	0
62914	926	No	1247	No	Male	45		No	High urgent	No	No	Yes	No	Winter	No	Surgery	2014-01-21	6.6	260	2	Night (10pm to 6 am)	hospital admission											2	Yes	No	Yes	No	Yes	No	2105.77	1585.4	650.8	74.8	84.8	20	97.6	227	610
48465	927	No	497	No	Male	50		No	Urgent	No	Yes	No	Yes	Sommer	Yes	Surgery	2013-08-18	0.4	374	0	Day (6am to 5 pm)	discharge at home											1	Yes	No	No	No	No	No	1188.35	338.8	222	40	30	11	43.4	0	73.2
65963	928	No	327	No	Male	44		No	Urgent	No	No	Yes	Yes	Winter	No	Surgery	2014-02-23	0.4	493	0	Night (10pm to 6 am)	discharge at home											0	Yes	Yes	Yes	No	No	No	2822.13	2368.2	748.4	119.8	69.8	11	65.6	298.8	1255.2
75561	929	No	645	Yes	Female	58		No	Semi-urgent	No	No	Yes	No	Spring	Yes	Surgery	2014-06-02	8.6	255	1	Evening (5pm to 10pm)	hospital admission											3	No	No	No	No	Yes	No	851.58	338.8	257.6	45	30	20	81.4	0	0
50985	930	No	944	No	Male	50		No	High urgent	No	Yes	Yes	Yes	Sommer	No	Internal medicine	2013-09-14	0.2	407	6	Night (10pm to 6 am)	discharge at home											2	Yes	No	No	No	No	No	1111.81	677.4	326.6	64.8	15	11	160.2	123.4	67.4
1540	931	Yes	570	No	Male	41	previous medical contact	No	Urgent	No	No	No	No	Sommer	Yes	Internal medicine	2013-08-29	1.2	350	4	Day (6am to 5 pm)	hospital admission	No	No	30								2	Yes	No	No	No	Yes	No	1737.99	491.6	186.4	50	5	11	133	89.8	82.4
1695	931	Yes	726	No	Male	41	walk-In	No	Urgent	Yes	Yes	No	No	Winter	No	Surgery	2014-01-14	0	97	2	Day (6am to 5 pm)	not specified	No	No				2					1	No	No	No	No	No	No	123.38	0	0	0	0	0	0	0	0
64906	933	No	1101	No	Male	49		No	Urgent	No	Yes	Yes	No	Winter	Yes	Internal medicine	2014-02-11	0.2	301	2	Evening (5pm to 10pm)	discharge at home											0	No	No	No	No	No	No	1453.67	759.4	672.8	124.8	54.8	22	35.2	51.2	0
70608	934	No	970	No	Male	50		No	Urgent	No	Yes	Yes	Yes	Spring	Yes	Internal medicine	2014-04-12	0.4	566	6	Night (10pm to 6 am)	discharge at home											1	No	No	No	No	No	No	991.1	421.8	282.2	35	30	20	35.2	104.4	0
1892	935	Yes	921	No	Female	38	previous medical contact	No	High urgent	No	No	No	Yes	Spring	Yes	Internal medicine	2014-06-14	19	428	6	Day (6am to 5 pm)	hospital admission	Yes	Indirect	14	29							0	No	No	No	No	No	No	2622.23	1652.4	833.8	69.8	59.8	20	97.6	720.8	0
2257	935	Yes	1283	No	Female	38	external hospital incl. psychiatric ward	No	Urgent	Yes	No	No	No	Spring	No	Internal medicine	2015-03-26	1.2	311	4	Day (6am to 5 pm)	hospital admission	Yes	Direct	23								0	No	No	Yes	No	No	No	2103.51	1535.4	646.2	99.8	69.8	20	53.4	416.2	419.6
95514	937	No	98	No	Female	43		No	Urgent	No	Yes	Yes	No	Fall	Yes	Internal medicine	2014-12-19	0.2	276	5	Evening (5pm to 10pm)	discharge at home											3	No	No	Yes	No	No	No	1263.4	811.6	499.8	69.8	45	11	35.2	10.6	265.8
72283	938	No	925	No	Male	50		No	Urgent	No	Yes	Yes	No	Spring	Yes	Ear-Nose-Throat	2014-04-29	0	114	2	Night (10pm to 6 am)	discharge at home											1	No	No	No	No	No	No	138.74	19	0	0	0	0	19	0	0
92027	938	No	498	No	Male	51		No	Urgent	No	Yes	No	No	Fall	Yes	Surgery	2014-11-12	0.4	492	3	Evening (5pm to 10pm)	discharge at home											1	No	No	Yes	No	No	No	1997.03	1508.4	513	50	84.8	11	35.2	71	889.2
101359	940	No	605	No	Female	53		No	High urgent	No	No	No	Yes	Winter	No	Internal medicine	2015-02-14	0.2	200	6	Day (6am to 5 pm)	discharge at home											1	No	No	No	No	No	No	786.76	488.6	344.2	55	30	20	35.2	109	0
48511	941	No	115	No	Male	42		No	Urgent	No	No	No	No	Sommer	No	Internal medicine	2013-08-19	8	263	1	Day (6am to 5 pm)	hospital admission											0	No	No	Yes	No	No	No	2021.46	1729.8	530.8	89.8	45	11	97.6	585	516.2
26889	942	No	992	No	Male	42		No	High urgent	No	Yes	No	No	Winter	No	Internal medicine	2012-12-26	0	122	3	Day (6am to 5 pm)	discharge at home											1	Yes	No	No	No	No	No	782.71	367	228.8	45	5	11	0	66	72.4
2224	943	Yes	1250	No	Male	53	walk-In	No	High urgent	No	Yes	Yes	No	Winter	Yes	Surgery	2015-03-04	0.8	1168	3	Night (10pm to 6 am)	discharge at home	No	No				2			34	35	1	Yes	No	No	No	No	No	1958.99	1111.4	657.2	114.8	74.8	29	0	312.6	141.6
63423	944	No	1279	No	Female	27		No	High urgent	No	No	Yes	Yes	Winter	Yes	Internal medicine	2014-01-26	4.8	272	0	Evening (5pm to 10pm)	hospital admission											0	No	No	No	No	No	No	3154.53	363.2	26.6	10	0	0	35.2	301.2	0
74858	945	No	7	No	Male	42		No	Semi-urgent	No	Yes	No	No	Spring	Yes	Surgery	2014-05-27	0	83	2	Evening (5pm to 10pm)	discharge at home											0	No	No	No	No	No	No	544.76	97.6	97.6	30	0	0	0	0	0
19831	946	No	346	No	Female	55		Yes	High urgent	No	No	No	No	Fall	Yes	Internal medicine	2012-09-25	0.2	260	2	Day (6am to 5 pm)	discharge at home											1	No	No	No	No	No	No	1303.13	806.4	415.4	84.8	20	11	160.2	231	0
23954	947	No	1066	No	Female	42		No	High urgent	No	Yes	Yes	No	Fall	Yes	Internal medicine	2012-11-20	0	132	2	Night (10pm to 6 am)	discharge at home											0	No	No	No	No	No	No	810.33	376.6	308.8	50	25	11	35.2	32.6	0
29498	948	No	1249	No	Female	44		No	Urgent	No	Yes	No	Yes	Winter	Yes	Surgery	2013-01-26	6.2	407	6	Day (6am to 5 pm)	hospital admission											0	Yes	No	Yes	No	No	No	1523.94	1094.6	459.8	79.8	35	11	35.2	149.8	449.8
14530	949	No	981	No	Male	46		No	Semi-urgent	No	Yes	Yes	Yes	Sommer	Yes	Internal medicine	2012-07-15	0.2	81	6	Night (10pm to 6 am)	discharge at home											0	Yes	No	No	No	No	No	561.85	348.4	282.2	45	20	20	0	0	66.4
1179	950	Yes	215	No	Male	50	previous medical contact	No	Urgent	No	No	No	No	Fall	No	Internal medicine	2012-10-23	0.2	210	2	Day (6am to 5 pm)	discharge at home	No	No	16	29							3	Yes	No	No	No	No	No	1309.82	802.6	433	79.8	30	11	97.6	204.4	67.4
71563	951	No	970	No	Female	50		No	Urgent	No	No	No	No	Spring	Yes	Internal medicine	2014-04-22	0.2	286	2	Day (6am to 5 pm)	discharge at home											1	Yes	No	No	No	No	No	1374.9	544.6	335.4	45	35	20	35.2	106.4	67.4
31898	952	No	584	No	Male	24		No	Urgent	No	Yes	No	No	Winter	No	Fast-Track	2013-02-20	0	38	3	Evening (5pm to 10pm)	discharge at home											0	Yes	No	No	No	No	No	301.28	59.4	44.4	10	5	11	0	0	15
99540	953	No	717	No	Male	56		No	Urgent	No	Yes	Yes	No	Winter	No	Surgery	2015-01-26	0.2	182	1	Evening (5pm to 10pm)	discharge at home											1	Yes	Yes	No	No	No	No	489.95	346	186.4	30	25	11	0	26	133.6
51446	954	No	375	No	Male	47		No	High urgent	No	No	Yes	No	Sommer	No	Internal medicine	2013-09-19	0.8	143	4	Night (10pm to 6 am)	hospital admission											0	No	No	No	No	No	No	481.61	145.8	0	0	0	0	0	145.8	0
73992	955	No	202	No	Male	30		No	Urgent	No	Yes	No	Yes	Spring	Yes	Fast-Track	2014-05-18	0	91	0	Day (6am to 5 pm)	discharge at home											0	Yes	No	No	No	No	No	185.37	125.6	0	0	0	0	0	0	125.6
53523	956	No	488	No	Female	45		No	High urgent	No	No	No	No	Fall	No	Internal medicine	2013-10-11	0.2	205	5	Day (6am to 5 pm)	discharge at home											0	No	No	No	No	No	No	1107.96	723.6	486.4	89.8	35	11	62.4	175	0
1167	957	Yes	203	No	Male	20	ambulance/emergency medical transport	No	Urgent	No	No	Yes	Yes	Fall	No	Internal medicine	2012-10-14	29.2	303	0	Night (10pm to 6 am)	hospital admission	Yes	No	15	29							0	Yes	No	Yes	No	No	No	1657.41	1689	411	69.8	20	11	0	395.2	882.8
105760	958	No	1073	Yes	Female	60		No	Urgent	No	No	No	Yes	Spring	Yes	Internal medicine	2015-03-28	5	379	6	Day (6am to 5 pm)	hospital admission											2	Yes	No	No	No	No	No	1360.35	1051.2	517.6	84.8	35	11	93.4	382	58.2
1018	959	Yes	55	No	Male	36	ambulance/emergency medical transport	No	High urgent	No	No	No	No	Sommer	No	Internal medicine	2012-06-26	0	50	2	Evening (5pm to 10pm)	discharge at home	No	Direct	25								0	No	No	No	No	No	No	474.22	193.4	193.4	40	0	11	0	0	0
70130	960	No	36	No	Female	44		No	Urgent	No	Yes	No	No	Spring	Yes	Surgery	2014-04-08	0.2	199	2	Day (6am to 5 pm)	discharge at home											0	Yes	No	No	No	No	No	1218.4	790.8	579.8	79.8	59.8	20	35.2	0	175.8
104131	960	No	738	No	Female	45		No	Semi-urgent	No	Yes	No	No	Winter	No	Fast-Track	2015-03-12	0	27	4	Evening (5pm to 10pm)	discharge at home											0	No	No	No	No	No	No	190.72	44.4	44.4	15	0	11	0	0	0
43220	962	No	1062	No	Male	42		No	Urgent	No	Yes	No	No	Sommer	No	Surgery	2013-06-25	0.2	283	2	Day (6am to 5 pm)	discharge at home											0	No	No	Yes	No	No	No	527.75	469	17.8	5	0	0	35.2	68.8	347.2
979	963	Yes	17	Yes	Male	44	previous medical contact	No	Urgent	No	No	No	No	Spring	Yes	Internal medicine	2012-05-29	6.8	1440	2	Day (6am to 5 pm)	hospital admission	Yes	Direct	13			8					0	No	No	No	No	No	No	2010.28	22	0	0	0	0	0	22	0
1000	963	Yes	36	Yes	Male	44		No	Urgent	No	No	Yes	No	Spring	Yes	Internal medicine	2012-06-12		1440		Evening (5pm to 10pm)	discharge at home	Yes	Direct	25								0	No	No	No	No	Yes		655.58	186.4	186.4	45	10	11	0	0	0
1053	963	Yes	90	Yes	Male	44	walk-In	No	Urgent	No	Yes	No	No	Sommer	Yes	Surgery	2012-07-19	0.4	442	4	Day (6am to 5 pm)	discharge at home	Yes	Direct	13								0	Yes	No	No	No	No	No	929.28	685.2	307.4	30	5	11	0	305.4	72.4
1054	963	Yes	91	Yes	Male	44	scheduled follow-up	No	Semi-urgent	No	No	No	No	Sommer	Yes	Fast-Track	2012-07-20	0	126	5	Day (6am to 5 pm)	discharge at home	Yes	Direct	13								0	No	No	No	No	No	No	267.83	88.8	88.8	5	20	11	0	0	0
1212	963	Yes	249	Yes	Male	44	previous medical contact	No	High urgent	No	No	No	No	Fall	Yes	Internal medicine	2012-11-16	7.8	243	5	Day (6am to 5 pm)	hospital admission	No	Indirect	18								0	Yes	Yes	No	No	No	No	1627.7	1097	478	74.8	20	20	64	281	274.2
1231	963	Yes	267	Yes	Male	44	ambulance/emergency medical transport	No	Urgent	No	No	Yes	No	Fall	Yes	Internal medicine	2012-11-30	0.4	516	5	Night (10pm to 6 am)	discharge at home	Yes	No				12					0	No	No	No	No	No	No	1558.3	598.6	468.6	84.8	35	11	0	130	0
1243	963	Yes	279	Yes	Male	44	ambulance/emergency medical transport	No	Life-threatening	Yes	No	Yes	Yes	Fall	Yes	Surgery	2012-12-08	21.2	128	6	Day (6am to 5 pm)	hospital admission	Yes	No				1	10				0	No	No	No	No	No	No	1584.32	1436.4	1203.6	5	0	0	0	233	0
1642	963	Yes	672	Yes	Male	45	previous medical contact	No	High urgent	No	No	Yes	No	Fall	Yes	Internal medicine	2013-11-19	0.2	158	2	Evening (5pm to 10pm)	discharge at home	Yes	Direct	23								0	No	No	No	No	No	No	681.81	380	317.6	55	20	11	62.4	0	0
2290	963	Yes	1314	Yes	Male	47	ambulance/emergency medical transport	No	Semi-urgent	No	No	Yes	No	Spring	Yes	Surgery	2015-04-15	0.2	408	3	Day (6am to 5 pm)	discharge at home	Yes	Indirect	25			12					0	Yes	Yes	Yes	No	No	No	1882.35	1788.8	535.4	84.8	40	20	58.2	406.6	788.8
39713	972	No	1198	No	Female	40		No	Urgent	No	Yes	No	Yes	Spring	No	Fast-Track	2013-05-18	2	93	6	Day (6am to 5 pm)	discharge at home											2	Yes	No	No	No	No	No	549.65	245.8	177.6	45	10	11	0	0	68.2
30295	973	No	88	No	Male	43		No	Urgent	No	Yes	No	Yes	Winter	No	Surgery	2013-02-03	0	102	0	Evening (5pm to 10pm)	discharge at home											0	No	No	No	No	No	No	393.15	249.4	151	35	10	11	35.2	63.2	0
13295	974	No	144	No	Male	46		No	Semi-urgent	No	Yes	No	No	Sommer	No	Surgery	2012-06-28	0.2	122	4	Day (6am to 5 pm)	discharge at home											0	Yes	No	No	No	No	No	493.82	187.8	115.4	20	15	11	0	0	72.4
36164	975	No	1102	No	Female	46		No	Urgent	No	Yes	Yes	Yes	Spring	No	Internal medicine	2013-04-07	0	81	0	Night (10pm to 6 am)	discharge at home											0	No	No	No	No	No	No	445.49	228.8	228.8	35	15	11	0	0	0
50714	976	No	302	Yes	Male	52		No	High urgent	Yes	Yes	No	No	Sommer	Yes	Internal medicine	2013-09-11	0.2	286	3	Day (6am to 5 pm)	discharge at home											3	Yes	No	No	No	No	No	1300.25	845.4	544.2	74.8	54.8	20	97.6	156.4	47.2
91474	977	No	1113	No	Male	61		Yes	Urgent	No	Yes	Yes	No	Fall	No	Surgery	2014-11-07	3.6	269	5	Evening (5pm to 10pm)	hospital admission											2	Yes	Yes	Yes	No	Yes	No	5678.84	2129.8	406.4	45	54.8	11	70.6	627	1025.8
92400	978	No	820	No	Female	18		No	Urgent	No	No	Yes	Yes	Fall	No	Surgery	2014-11-16	0.2	298	0	Night (10pm to 6 am)	discharge at home											0	No	No	No	No	No	No	846.42	506.6	246.6	35	20	11	0	260	0
1327	979	Yes	362	No	Male	51	previous medical contact	No	Life-threatening	No	No	No	No	Winter	No	Internal medicine	2013-02-11	6.4	547	1	Day (6am to 5 pm)	hospital admission	Yes	No	21	27		12					1	Yes	Yes	No	No	No	Yes	2021.12	1212	619.6	79.8	79.8	29	116.6	221.6	254
58075	980	No	993	No	Female	54		No	High urgent	No	Yes	Yes	Yes	Fall	Yes	Internal medicine	2013-11-30	0.2	208	6	Night (10pm to 6 am)	discharge at home											1	No	No	No	No	No	No	821.77	496.8	304.4	50	10	20	97.6	94.6	0
91001	980	No	668	No	Female	55		No	Semi-urgent	No	Yes	No	Yes	Fall	Yes	Internal medicine	2014-11-02	0.2	393	0	Evening (5pm to 10pm)	discharge at home											1	No	No	Yes	No	No	No	2365.59	1725.6	743.8	104.8	89.8	29	93.4	291.8	596.2
93184	982	No	137	No	Female	51		No	Urgent	No	Yes	No	No	Fall	No	Surgery	2014-11-24	0.2	173	1	Day (6am to 5 pm)	discharge at home											1	No	No	Yes	No	No	No	687.29	519.8	0	0	0	0	35.2	19.2	465.4
33686	983	No	858	No	Male	40		No	Urgent	No	Yes	No	No	Winter	No	Internal medicine	2013-03-12	0.2	149	2	Day (6am to 5 pm)	discharge at home											0	No	No	No	No	No	No	694.12	427.2	264.4	50	10	11	62.4	100.4	0
100405	984	No	39	No	Male	21		No	Urgent	No	No	No	No	Winter	No	Internal medicine	2015-02-04	0.2	288	3	Day (6am to 5 pm)	discharge at home											0	No	No	No	No	No	No	1111.85	868.8	562	84.8	50	11	93.4	213.6	0
43081	985	No	29	No	Male	48		No	Urgent	No	Yes	No	No	Sommer	No	Surgery	2013-06-24	0.2	170	1	Day (6am to 5 pm)	discharge at home											0	Yes	No	No	No	No	No	759.91	418.6	284.2	55	30	20	0	0	134.6
14116	986	No	253	No	Female	51		Yes	Urgent	No	Yes	Yes	Yes	Sommer	No	Internal medicine	2012-07-08	0.2	252	0	Night (10pm to 6 am)	discharge at home											1	Yes	Yes	No	No	No	No	1173.48	692.4	195.4	35	25	11	0	104.6	392.4
72531	987	No	414	No	Male	49		No	Urgent	Yes	No	Yes	Yes	Spring	No	Surgery	2014-05-03	0.6	888	6	Night (10pm to 6 am)	discharge at home											0	Yes	Yes	Yes	No	No	No	3923.36	2943.4	1165.8	209.6	99.8	20	116.6	122.6	1538.4
43483	988	No	63	No	Male	52		No	Non-urgent	No	No	Yes	No	Sommer	Yes	Fast-Track	2013-06-28	3	751	5	Night (10pm to 6 am)	discharge at home											1	No	No	No	No	No	No	342.13	142	142	35	10	0	0	0	0
50376	989	No	251	Yes	Male	52		No	Urgent	No	Yes	Yes	Yes	Sommer	Yes	Internal medicine	2013-09-08	0.6	930	0	Evening (5pm to 10pm)	discharge at home											3	Yes	No	No	No	No	No	1718.39	834.8	570.8	79.8	59.8	20	35.2	161	67.4
42003	990	No	405	No	Male	42		No	Urgent	No	Yes	No	No	Spring	No	Surgery	2013-06-12	0	138	3	Evening (5pm to 10pm)	discharge at home											0	No	No	No	No	No	No	836.29	133	97.6	30	0	0	35.2	0	0
2158	991	Yes	1183	No	Male	48	ambulance/emergency medical transport	No	Life-threatening	Yes	No	No	No	Winter	No	Surgery	2015-01-14	8.2	620	3	Day (6am to 5 pm)	hospital admission	No	No				1	3				0	Yes	Yes	Yes	No	No	No	4179.71	3480.6	951.4	114.8	89.8	29	145.2	468	1916
70492	992	No	867	No	Male	44		No	Urgent	No	Yes	Yes	Yes	Spring	No	Ophthalmology	2014-04-12	0	19	6	Night (10pm to 6 am)	discharge at home											0	No	No	No	No	No	No	177.97	44.4	44.4	15	0	0	0	0	0
14327	993	No	178	No	Female	56		No	Life-threatening	Yes	No	No	No	Sommer	No	Internal medicine	2012-07-11	0.8	15	3	Evening (5pm to 10pm)	hospital admission											2	No	No	No	No	Yes	No	7306.48	98	0	0	0	0	8.2	89.8	0
48768	994	No	722	No	Female	41		Yes	High urgent	Yes	No	No	No	Sommer	Yes	Surgery	2013-08-22	0.2	384	4	Day (6am to 5 pm)	discharge at home											0	Yes	Yes	Yes	No	No	No	2674.58	2133.4	748.4	154.8	40	11	35.2	213.2	1136.4
73056	995	No	208	No	Female	42		No	High urgent	No	Yes	Yes	No	Spring	No	Internal medicine	2014-05-09	0.2	184	5	Night (10pm to 6 am)	discharge at home											0	No	No	No	No	No	No	1042.12	704.2	450.8	60	54.8	11	97.6	155.6	0
1009	996	Yes	45	No	Male	40	walk-In	No	Urgent	No	Yes	Yes	Yes	Spring	Yes	Internal medicine	2012-06-17	0.2	1440	0	Evening (5pm to 10pm)	transfer extern hospital	No	Direct							34	33	1	No	No	No	No	No	No	2208.11	350.8	237.8	45	10	11	35.2	77.8	0
64214	997	No	170	No	Male	44		No	Urgent	No	Yes	Yes	No	Winter	Yes	Surgery	2014-02-04	0.2	186	2	Evening (5pm to 10pm)	discharge at home											0	Yes	No	No	No	No	No	564.53	191.6	124.4	30	10	11	0	0	67.2
45149	998	No	938	Yes	Male	60		No	Urgent	No	Yes	Yes	Yes	Sommer	Yes	Ear-Nose-Throat	2013-07-14	0	35	0	Night (10pm to 6 am)	discharge at home											2	No	No	No	No	No	No	214.38	97.6	97.6	30	0	0	0	0	0
53769	999	No	326	No	Male	48		No	High urgent	Yes	Yes	No	No	Fall	Yes	Internal medicine	2013-10-14	0.2	287	1	Day (6am to 5 pm)	not specified											0	No	No	No	No	No	No	2071.12	971.2	691.8	60	30	11	160.2	119.4	0
52736	1000	No	1007	No	Female	33		Yes	Urgent	No	Yes	No	No	Fall	Yes	Internal medicine	2013-10-03	0	141	4	Day (6am to 5 pm)	discharge at home											0	No	No	No	No	No	No	334.58	267.8	133.2	40	0	0	0	134.6	0
96257	1001	No	285	No	Female	46		Yes	Urgent	No	Yes	No	No	Winter	No	Ear-Nose-Throat	2014-12-26	0.6	948	5	Evening (5pm to 10pm)	discharge at home											0	Yes	No	No	No	No	No	1631.79	215.8	106.6	30	5	11	35.2	43.6	30.4
89513	1002	No	553	No	Male	49		Yes	Urgent	No	Yes	No	Yes	Fall	No	Fast-Track	2014-10-18	0	62	6	Day (6am to 5 pm)	discharge at home											0	No	No	No	No	No	No	310.19	62.2	62.2	20	0	11	0	0	0
103890	1003	No	609	No	Male	53		No	High urgent	Yes	No	No	No	Winter	No	Surgery	2015-03-10	16	259	2	Day (6am to 5 pm)	hospital admission											1	No	No	Yes	No	No	No	5187.33	2736	1183.6	114.8	194.6	20	35.2	134.4	1383
44372	1004	No	1054	No	Male	45		No	Urgent	No	Yes	Yes	Yes	Sommer	No	Ear-Nose-Throat	2013-07-07	0	107	0	Evening (5pm to 10pm)	discharge at home											0	No	No	No	No	No	No	246.87	123.4	62.2	20	0	0	35.2	26	0
84993	1005	No	1301	Yes	Male	61		No	Urgent	No	No	Yes	No	Sommer	Yes	Internal medicine	2014-09-04	14.2	311	4	Night (10pm to 6 am)	hospital admission											4	Yes	Yes	No	No	No	No	1325.99	1060.6	544.2	79.8	50	20	133	169	214.4
99694	1006	No	341	No	Female	43		No	Urgent	No	Yes	No	No	Winter	No	Internal medicine	2015-01-28	0.2	304	3	Day (6am to 5 pm)	discharge at home											0	No	No	Yes	No	No	No	1364.55	1113.6	455.4	79.8	25	29	93.4	72	492.8
1902	1007	Yes	932	No	Male	45	ambulance/emergency medical transport	No	Urgent	No	No	No	No	Sommer	No	Internal medicine	2014-06-23	0.2	162	1	Day (6am to 5 pm)	discharge at home	Yes	Direct	22								0	No	No	No	No	No	No	1064.65	814.6	464.2	59.8	45	20	97.6	252.6	0
1019	1008	Yes	56	Yes	Male	44	ambulance/emergency medical transport	No	High urgent	No	No	Yes	No	Sommer	Yes	Internal medicine	2012-06-27	0.6	833	3	Evening (5pm to 10pm)	discharge at home	Yes	No	22								3	No	Yes	Yes	No	No	No	3025.45	1851.8	828.4	104.8	104.8	22	97.6	398.8	526.8
1183	1008	Yes	220	Yes	Male	44	ambulance/emergency medical transport	No	Urgent	No	No	Yes	No	Fall	Yes	Internal medicine	2012-10-25	2.4	287	4	Night (10pm to 6 am)	hospital admission	No	No	24	29							1	Yes	Yes	Yes	No	No	No	1083.34	958.8	186.4	20	35	0	0	223.6	548.8
1259	1008	Yes	295	Yes	Male	44	ambulance/emergency medical transport	No	Urgent	No	No	Yes	Yes	Winter	Yes	Internal medicine	2012-12-22	0	76	6	Night (10pm to 6 am)	discharge at home	No	No	27								1	No	No	No	No	No	No	211.18	44.4	44.4	10	5	0	0	0	0
1262	1008	Yes	298	Yes	Male	44	ambulance/emergency medical transport	No	High urgent	No	No	Yes	No	Winter	Yes	Internal medicine	2012-12-24	2.4	442	1	Night (10pm to 6 am)	discharge at home	No	Direct	25								1	No	No	No	No	No	No	1185.87	406.4	406.4	65	40	11	0	0	0
1268	1008	Yes	304	Yes	Male	44	ambulance/emergency medical transport	No	Urgent	No	No	Yes	No	Winter	Yes	Surgery	2012-12-28	0.6	702	5	Evening (5pm to 10pm)	discharge at home	No	No				2			34		1	No	No	No	No	No	No	1217.78	371	371	74.8	15	11	0	0	0
1432	1008	Yes	466	Yes	Male	44	walk-In	No	Urgent	No	Yes	No	Yes	Spring	Yes	Internal medicine	2013-05-26	0.8	1160	0	Evening (5pm to 10pm)	discharge at home	No	No	27	30							1	No	No	No	No	No	No	2153.42	883.2	541.6	109.8	50	11	97.6	244	0
1833	1008	Yes	864	Yes	Male	45	ambulance/emergency medical transport	No	Semi-urgent	No	No	Yes	Yes	Spring	Yes	Internal medicine	2014-04-27	12.2	340	0	Evening (5pm to 10pm)	hospital admission	No	No	29								3	Yes	Yes	No	No	Yes	No	5082.11	2095.6	573.8	55	54.8	20	128	1078.6	315.4
109172	1015	No	887	No	Male	46		No	High urgent	No	No	No	No	Spring	No	Internal medicine	2015-04-29	7.2	375	3	Day (6am to 5 pm)	hospital admission											1	No	No	Yes	No	No	No	2111.36	1883.8	521.2	30	45	0	35.2	979.8	347.4
95433	1016	No	1303	Yes	Female	56		No	Urgent	No	Yes	Yes	No	Fall	Yes	Internal medicine	2014-12-19	0.2	253	5	Night (10pm to 6 am)	discharge at home											1	No	No	No	No	No	No	947.26	570.2	304.4	45	15	11	93.4	172.4	0
87984	1017	No	639	No	Female	51		No	Urgent	No	No	No	No	Fall	No	Internal medicine	2014-10-03	0.2	257	5	Day (6am to 5 pm)	discharge at home											1	No	No	No	No	No	No	866.26	597.8	397.6	69.8	30	11	35.2	165	0
39360	1018	No	808	No	Female	44		No	Non-urgent	No	No	Yes	No	Spring	Yes	Fast-Track	2013-05-13	0.2	704	1	Night (10pm to 6 am)	not specified											0	No	No	No	No	No	No	866.52	704.2	371	79.8	10	11	0	333.4	0
23682	1019	No	630	Yes	Male	48		No	Urgent	No	Yes	No	No	Fall	No	Surgery	2012-11-16	3.8	273	5	Day (6am to 5 pm)	transfer extern hospital											8	No	Yes	No	No	No	No	2338.02	590.6	264.4	35	25	271.6	0	166	160.2
22587	1020	No	499	No	Male	45		No	Non-urgent	No	Yes	No	No	Fall	No	Fast-Track	2012-10-31	0	361	5	Day (6am to 5 pm)	discharge at home											0	No	No	No	No	No	No	938.87	586	133.2	25	15	0	0	452.8	0
100439	1021	No	1216	No	Male	57		No	Urgent	No	Yes	No	No	Winter	Yes	Ear-Nose-Throat	2015-02-04	0.2	167	3	Day (6am to 5 pm)	discharge at home											1	No	No	No	No	No	No	192.94	44.4	44.4	15	0	0	0	0	0
58580	1022	No	1287	No	Female	59		No	Life-threatening	Yes	No	Yes	Yes	Fall	No	Surgery	2013-12-07	6.4	90	6	Night (10pm to 6 am)	hospital admission											1	No	No	Yes	No	No	No	2736.5	2621.2	168.8	20	30	0	19	382.2	2051.4
90948	1023	No	1154	No	Male	48		No	Urgent	No	Yes	No	Yes	Fall	No	Fast-Track	2014-11-02	0.2	357	0	Day (6am to 5 pm)	discharge at home											0	Yes	No	Yes	No	No	No	1541.13	988	282.2	55	10	11	93.4	83.4	529.2
103737	1024	No	518	No	Female	50		Yes	Urgent	No	Yes	Yes	Yes	Winter	No	Surgery	2015-03-08	0.2	264	0	Evening (5pm to 10pm)	discharge at home											1	Yes	No	No	No	No	No	656.45	303.8	195.4	25	35	11	0	62	46.6
43397	1025	No	345	Yes	Female	47		No	High urgent	No	No	No	No	Sommer	Yes	Internal medicine	2013-06-27	0	108	4	Day (6am to 5 pm)	transfer extern hospital											0	No	No	No	No	Yes	No	1371.91	605.8	468.6	89.8	30	11	35.2	101.8	0
14031	1026	No	568	No	Female	28		No	Non-urgent	No	Yes	No	Yes	Sommer	Yes	Fast-Track	2012-07-07	0.2	270	6	Evening (5pm to 10pm)	discharge at home											0	No	No	No	No	No	No	681.45	180	133.2	20	20	11	0	46.8	0
46481	1027	No	83	No	Male	36		No	Urgent	No	Yes	Yes	Yes	Sommer	No	Surgery	2013-07-27	0.2	179	6	Night (10pm to 6 am)	discharge at home											0	Yes	No	No	No	No	No	1027.29	615.4	481	64.8	40	11	0	0	134.6
77435	1028	No	103	No	Female	41		No	Urgent	No	Yes	No	Yes	Sommer	No	Internal medicine	2014-06-21	0.2	263	6	Day (6am to 5 pm)	discharge at home											0	No	No	No	No	No	No	1065.2	450.4	353.2	50	35	20	35.2	62	0
96285	1028	No	960	No	Female	42		No	High urgent	No	Yes	No	No	Winter	Yes	Internal medicine	2014-12-26	2.8	175	5	Evening (5pm to 10pm)	hospital admission											0	No	No	No	No	No	No	1212.1	805.8	486.4	74.8	50	11	93.4	226	0
74634	1030	No	142	No	Male	31		No	Urgent	No	Yes	No	Yes	Spring	No	Internal medicine	2014-05-25	0.2	260	0	Evening (5pm to 10pm)	discharge at home											0	No	No	No	No	No	No	935.7	478.4	335.4	55	25	11	35.2	107.8	0
46158	1031	No	312	No	Female	41		No	Semi-urgent	No	Yes	No	No	Sommer	Yes	Ear-Nose-Throat	2013-07-25	0	37	4	Day (6am to 5 pm)	discharge at home											0	No	No	No	No	No	No	177.86	44.4	44.4	15	0	11	0	0	0
1165	1032	Yes	201	No	Male	40	ambulance/emergency medical transport	No	Life-threatening	Yes	No	Yes	No	Fall	Yes	Surgery	2012-10-11	0.6	837	4	Evening (5pm to 10pm)	discharge at home	No	No				1	3	10			0	Yes	No	Yes	No	No	No	3498.81	2664.8	610.8	94.8	64.8	11	70.6	334.4	1649.2
1651	1032	Yes	681	No	Male	41	ambulance/emergency medical transport	No	Life-threatening	No	No	Yes	No	Fall	No	Internal medicine	2013-11-28	0.2	222	4	Night (10pm to 6 am)	discharge at home	No	No	27								0	No	No	No	No	No	No	650.81	317.6	317.6	59.8	15	11	0	0	0
16633	1034	No	1275	No	Male	56		No	Life-threatening	No	Yes	Yes	Yes	Sommer	Yes	Internal medicine	2012-08-12	4.4	75	0	Night (10pm to 6 am)	hospital admission											2	No	No	No	No	Yes	No	11686.2	544.8	428.8	74.8	20	11	8.2	107.8	0
98066	1034	No	1325	No	Male	58		No	Urgent	No	Yes	Yes	Yes	Winter	Yes	Internal medicine	2015-01-11	0.2	207	0	Evening (5pm to 10pm)	discharge at home											2	No	No	No	No	No	No	838.64	576	353.2	45	40	20	93.4	129.6	0
29435	1036	No	902	No	Female	44		No	Urgent	No	Yes	No	No	Winter	No	Internal medicine	2013-01-24	0.2	186	4	Day (6am to 5 pm)	discharge at home											0	No	No	No	No	No	No	691.59	389	326.6	74.8	5	11	62.4	0	0
2052	1037	Yes	1079	No	Male	47	ambulance/emergency medical transport	No	Urgent	No	No	No	No	Fall	No	Surgery	2014-10-20	0.4	535	1	Day (6am to 5 pm)	discharge at home	No	No				1	2	3			4	Yes	No	Yes	No	No	No	2081.58	1100.8	606.4	84.8	59.8	11	0	60.2	434.2
2310	1037	Yes	1335	No	Male	48	previous medical contact	No	Urgent	No	No	No	No	Spring	Yes	Internal medicine	2015-04-29	12	688	3	Evening (5pm to 10pm)	hospital admission	No	No	31	27							5	Yes	No	No	No	No	No	2778.45	515	17.8	0	5	0	93.4	326.6	77.4
92894	1039	No	1344	No	Female	62		No	Urgent	No	Yes	No	No	Fall	No	Ear-Nose-Throat	2014-11-21	0	75	5	Day (6am to 5 pm)	discharge at home											2	No	No	No	No	No	No	75.58	17.8	17.8	5	0	0	0	0	0
28315	1040	No	767	No	Male	49		No	Urgent	No	Yes	Yes	No	Winter	No	Surgery	2013-01-10	0.2	156	4	Evening (5pm to 10pm)	discharge at home											0	No	No	No	No	No	No	279.62	138	17.8	5	0	0	35.2	85	0
54928	1040	No	687	No	Male	50		No	Semi-urgent	No	Yes	No	Yes	Fall	Yes	Fast-Track	2013-10-27	0	42	0	Day (6am to 5 pm)	discharge at home											1	No	No	No	No	No	No	439.47	211.2	211.2	45	0	11	0	0	0
39279	1042	No	236	No	Male	40		No	Urgent	No	Yes	No	No	Spring	No	Surgery	2013-05-13	0.2	211	1	Day (6am to 5 pm)	discharge at home											0	No	No	No	No	No	No	156.24	0	0	0	0	0	0	0	0
80716	1043	No	708	No	Male	28		No	Urgent	No	Yes	No	No	Sommer	No	Surgery	2014-07-23	0	112	3	Evening (5pm to 10pm)	discharge at home											0	No	No	No	No	No	No	260.54	193.2	0	0	0	0	35.2	158	0
44448	1044	No	332	No	Male	50		No	Urgent	No	Yes	No	No	Sommer	No	Surgery	2013-07-08	0.2	123	1	Day (6am to 5 pm)	discharge at home											1	Yes	No	No	No	No	No	393.56	162	97.6	10	20	11	0	0	64.2
75072	1045	No	62	No	Female	52		Yes	Urgent	No	Yes	No	No	Spring	No	Surgery	2014-05-29	0.2	260	4	Evening (5pm to 10pm)	discharge at home											1	Yes	No	No	No	No	No	1378.94	375.2	302	40	50	20	0	0	73.2
86141	1046	No	215	No	Male	50		No	Urgent	No	No	No	No	Sommer	Yes	Internal medicine	2014-09-15	22	541	1	Day (6am to 5 pm)	hospital admission											7	No	No	No	Yes	No	No	2057.07	1571.6	713.2	94.8	59.8	11	35.2	81.2	741.8
51491	1047	No	574	Yes	Male	39		Yes	Urgent	Yes	No	No	No	Sommer	No	Internal medicine	2013-09-20	3.2	103	5	Day (6am to 5 pm)	hospital admission											0	Yes	No	No	No	No	No	402.81	162.6	17.8	0	5	0	62.4	0	82.4
63111	1047	No	983	Yes	Male	40		Yes	High urgent	No	Yes	No	No	Winter	Yes	Internal medicine	2014-01-24	1.2	437	5	Day (6am to 5 pm)	hospital admission											2	No	No	No	No	No	No	790.01	347.2	88.8	10	15	0	97.6	160.6	0
77821	1047	No	1120	Yes	Male	40		Yes	High urgent	No	No	No	No	Sommer	Yes	Internal medicine	2014-06-25	2	227	3	Day (6am to 5 pm)	hospital admission											2	No	No	No	No	No	No	334.29	62.4	0	0	0	0	62.4	0	0
51510	1050	No	362	No	Male	51		No	Urgent	No	No	No	No	Sommer	No	Surgery	2013-09-20	0	93	5	Day (6am to 5 pm)	transfer extern hospital											1	No	No	No	No	No	No	518.74	259.6	151	30	15	11	35.2	73.2	0
69178	1051	No	275	Yes	Male	34		No	Urgent	No	Yes	No	Yes	Spring	Yes	Surgery	2014-03-29	0.2	194	6	Day (6am to 5 pm)	discharge at home											0	Yes	No	No	No	No	No	696.19	355.6	222	64.8	0	0	35.2	26	72.4
106534	1052	No	886	No	Female	41		No	Urgent	No	Yes	No	Yes	Spring	No	Fast-Track	2015-04-04	0.2	632	6	Day (6am to 5 pm)	discharge at home											0	No	No	No	No	No	No	568.82	471.2	373	89.8	20	11	35.2	63	0
24053	1053	No	1076	No	Female	46		No	Urgent	No	Yes	No	No	Fall	No	Internal medicine	2012-11-21	0.2	238	3	Day (6am to 5 pm)	discharge at home											0	No	No	No	No	No	No	806.5	445	317.6	64.8	10	0	62.4	65	0
43626	1054	No	576	No	Male	42		No	Urgent	No	Yes	No	Yes	Sommer	Yes	Internal medicine	2013-06-30	0	120	0	Evening (5pm to 10pm)	discharge at home											0	Yes	No	No	No	No	No	1081.24	629.4	450.8	84.8	30	22	54.2	57	67.4
1396	1055	Yes	430	No	Female	36	external hospital incl. psychiatric ward	No	High urgent	No	No	Yes	No	Spring	Yes	Internal medicine	2013-04-16	0.2	143	2	Night (10pm to 6 am)	transfer extern hospital	No	Direct	25								0	No	No	No	No	No	No	416.83	211.2	211.2	35	10	11	0	0	0
1906	1055	Yes	936	No	Female	37	previous medical contact	No	Urgent	No	No	No	No	Sommer	No	Internal medicine	2014-06-25	6.2	537	3	Day (6am to 5 pm)	hospital admission	No	No	29	15							0	No	No	Yes	No	No	No	2502.5	1661	739.6	89.8	94.8	29	97.6	453.2	370.6
71056	1057	No	248	No	Male	48		No	Urgent	No	No	Yes	No	Spring	No	Surgery	2014-04-17	0.2	264	4	Night (10pm to 6 am)	discharge at home											0	Yes	Yes	No	No	No	No	1169.57	702.4	317.6	55	20	11	35.2	169	180.6
100182	1058	No	656	No	Male	45		No	Urgent	No	Yes	Yes	No	Winter	No	Surgery	2015-02-02	0.2	249	1	Night (10pm to 6 am)	discharge at home											0	Yes	Yes	No	No	No	No	804.41	516.6	193.4	25	15	11	35.2	117.8	170.2
84684	1059	No	670	No	Female	24		No	Urgent	No	Yes	No	Yes	Sommer	Yes	Fast-Track	2014-08-31	0	52	0	Day (6am to 5 pm)	discharge at home											0	No	No	No	No	No	No	434.73	219	193.4	35	5	11	0	25.6	0
1291	1060	Yes	327	No	Female	44	walk-In	No	Urgent	No	Yes	No	No	Winter	No	Surgery	2013-01-15	0.2	310	2	Day (6am to 5 pm)	discharge at home	No	Indirect				12	10				0	Yes	No	No	No	No	No	667.74	373.2	151	25	20	11	35.2	102.4	84.4
1707	1060	Yes	738	No	Female	45	walk-In	No	Urgent	No	Yes	No	No	Winter	Yes	Fast-Track	2014-01-22	0	111	3	Day (6am to 5 pm)	discharge at home	No	No				12					0	No	No	No	No	No	No	484.61	168.8	168.8	40	10	11	0	0	0
1952	1060	Yes	981	No	Female	46	ambulance/emergency medical transport	No	Urgent	No	No	No	Yes	Sommer	Yes	Internal medicine	2014-07-27	0.2	156	0	Evening (5pm to 10pm)	discharge at home	No	Direct	23								0	No	No	No	No	No	No	954.6	680.8	362	60	30	20	97.6	221.2	0
88082	1063	No	752	No	Male	43		No	Urgent	No	Yes	No	No	Fall	No	Fast-Track	2014-10-03	0	108	5	Evening (5pm to 10pm)	discharge at home											0	Yes	No	No	No	No	No	557.9	245.4	177.6	40	15	11	0	0	67.8
67907	1064	No	777	Yes	Female	28		No	High urgent	Yes	Yes	Yes	Yes	Winter	Yes	Surgery	2014-03-15	0.4	515	6	Evening (5pm to 10pm)	hospital admission											0	No	No	No	No	No	No	1225.1	670.4	446.6	69.8	30	20	35.2	188.6	0
69242	1065	No	543	No	Male	42		No	Urgent	No	No	No	Yes	Spring	Yes	Surgery	2014-03-30	9.8	283	0	Evening (5pm to 10pm)	transfer extern hospital											0	Yes	No	No	No	No	No	586.6	242	35.6	5	5	0	35.2	106	65.2
107149	1065	No	534	No	Male	43		No	High urgent	No	Yes	Yes	No	Spring	No	Internal medicine	2015-04-10	4.6	242	5	Night (10pm to 6 am)	transfer extern hospital											0	Yes	Yes	No	No	No	No	1101.72	976.2	302	60	30	11	93.4	417	163.8
1246	1067	Yes	282	No	Male	56	walk-In	No	Urgent	No	Yes	No	Yes	Fall	Yes	Internal medicine	2012-12-09	0.2	413	0	Day (6am to 5 pm)	discharge at home	No	No	17								2	Yes	Yes	No	No	No	No	2033.09	1229	477.6	104.8	20	11	97.6	399.4	254.6
1702	1067	Yes	732	No	Male	57	walk-In	No	Urgent	No	Yes	Yes	Yes	Winter	Yes	Internal medicine	2014-01-18	0.2	246	6	Evening (5pm to 10pm)	discharge at home	2	Direct	23								2	No	No	No	No	No	No	1052.27	534.4	473.2	60	50	20	0	61.2	0
1704	1067	Yes	735	No	Male	57	ambulance/emergency medical transport	No	Semi-urgent	No	No	No	Yes	Winter	No	Internal medicine	2014-01-19	0.4	109	0	Day (6am to 5 pm)	transfer extern hospital	No	Direct	23								2	No	No	No	No	No	No	637.19	371	371	50	40	11	0	0	0
26029	1070	No	568	No	Female	28		No	High urgent	No	Yes	Yes	Yes	Fall	No	Internal medicine	2012-12-15	0.4	611	6	Evening (5pm to 10pm)	discharge at home											0	No	No	No	No	No	No	1646.01	668	293	55	35	11	35.2	339.6	0
89130	1071	No	917	No	Female	45		No	Urgent	No	Yes	Yes	No	Fall	Yes	Internal medicine	2014-10-15	0.2	237	3	Day (6am to 5 pm)	discharge at home											0	No	No	No	No	No	No	657.43	426.6	211.2	30	15	11	93.4	122	0
20186	1072	No	52	No	Male	41		No	Urgent	No	Yes	No	Yes	Fall	No	Surgery	2012-09-29	0	62	6	Day (6am to 5 pm)	discharge at home											0	No	No	No	No	No	No	610.29	250.2	250.2	25	5	11	0	0	0
22981	1073	No	385	No	Female	54		No	High urgent	No	No	No	No	Fall	No	Internal medicine	2012-11-07	0.2	309	3	Day (6am to 5 pm)	discharge at home											1	Yes	No	No	No	No	No	1427.72	893.2	485.6	74.8	25	11	160.2	180	67.4
98625	1074	No	620	No	Male	31		No	Urgent	No	Yes	No	Yes	Winter	No	Fast-Track	2015-01-17	0	77	6	Evening (5pm to 10pm)	discharge at home											0	No	No	No	No	No	No	270.45	80	80	15	10	11	0	0	0
1445	1075	Yes	1355	No	Male	48	ambulance/emergency medical transport	No	Urgent	No	No	Yes	No	Spring	No	Internal medicine	2013-06-07	0.2	723	6	Evening (5pm to 10pm)	discharge at home	Yes	Direct							33	36	0	No	No	No	No	No	No	2341.44	1352.2	672.8	134.8	45	20	224.2	455.4	0
76471	1076	No	751	No	Male	51		No	Urgent	No	Yes	Yes	No	Spring	No	Surgery	2014-06-11	0.2	370	3	Night (10pm to 6 am)	discharge at home											1	Yes	Yes	No	No	No	No	997.17	537.6	246.6	45	10	11	35.2	102	153.8
84570	1077	No	764	No	Female	39		No	Non-urgent	No	No	No	Yes	Sommer	Yes	Fast-Track	2014-08-30	0	92	6	Day (6am to 5 pm)	discharge at home											0	No	No	No	No	No	No	316.65	139.4	80	15	10	0	37.8	21.6	0
38877	1078	No	326	No	Female	48		No	Urgent	No	Yes	Yes	No	Spring	No	Internal medicine	2013-05-08	0.2	159	3	Evening (5pm to 10pm)	discharge at home											0	No	Yes	No	No	No	No	792.66	599.4	326.6	60	20	11	0	51.2	221.4
52121	1079	No	1072	No	Male	43		Yes	Urgent	No	Yes	Yes	No	Fall	No	Surgery	2013-09-26	0.2	182	4	Evening (5pm to 10pm)	discharge at home											0	No	No	Yes	No	No	No	1078.83	922.4	299.8	50	20	11	97.6	177.6	347.2
42941	1080	No	726	No	Male	41		No	Urgent	No	No	No	Yes	Sommer	No	Surgery	2013-06-22	0	74	6	Day (6am to 5 pm)	hospital admission											0	No	No	No	No	No	No	190.53	97.6	97.6	30	0	0	0	0	0
38236	1081	No	168	No	Female	58		No	Urgent	No	No	No	No	Spring	Yes	Internal medicine	2013-05-01	0.2	410	3	Day (6am to 5 pm)	discharge at home											1	No	No	No	No	No	No	1321.3	662.2	522	89.8	45	20	62.4	77.8	0
46439	1082	No	466	No	Male	44		No	Urgent	No	Yes	No	Yes	Sommer	No	Fast-Track	2013-07-28	0	130	0	Day (6am to 5 pm)	discharge at home											0	No	No	No	No	No	No	366.7	112.6	97.6	30	0	11	0	15	0
83234	1083	No	430	No	Female	36		No	Urgent	No	Yes	Yes	Yes	Sommer	No	Surgery	2014-08-16	0.2	260	6	Evening (5pm to 10pm)	discharge at home											0	Yes	No	No	No	No	No	1530.16	610.2	426.2	89.8	35	22	35.2	81.4	67.2
49594	1084	No	975	No	Male	56		No	Non-urgent	No	No	No	Yes	Sommer	Yes	Fast-Track	2013-08-31	2.2	116	6	Day (6am to 5 pm)	discharge at home											7	No	No	No	No	No	No	706.94	354	284.2	79.8	5	11	0	69.8	0
61174	1085	No	1009	No	Male	45		No	Urgent	No	Yes	No	No	Winter	No	Ear-Nose-Throat	2014-01-03	0	78	5	Day (6am to 5 pm)	discharge at home											0	No	No	No	No	No	No	181.63	44.4	44.4	15	0	11	0	0	0
24354	1086	No	548	No	Male	34		No	Urgent	No	Yes	No	Yes	Fall	Yes	Internal medicine	2012-11-25	0.2	285	0	Day (6am to 5 pm)	discharge at home											0	No	No	No	No	No	No	979.48	393.6	344.2	64.8	20	20	0	49.2	0
108657	1087	No	386	No	Male	47		No	Urgent	No	Yes	No	No	Spring	Yes	Surgery	2015-04-24	0.2	349	5	Day (6am to 5 pm)	discharge at home											0	No	No	No	No	No	No	549.9	188.2	133.2	20	20	11	29	26	0
50789	1088	No	256	Yes	Female	30		No	Urgent	No	Yes	No	No	Sommer	No	Internal medicine	2013-09-12	0.2	160	4	Evening (5pm to 10pm)	discharge at home											0	Yes	No	No	No	No	No	1003.23	602.4	344.2	74.8	10	22	97.6	93	67.4
100165	1088	No	1174	Yes	Female	31		No	Urgent	No	Yes	No	Yes	Winter	Yes	Fast-Track	2015-02-01	0	98	0	Day (6am to 5 pm)	discharge at home											0	No	No	No	No	No	No	258.73	62.2	62.2	20	0	11	0	0	0
35181	1090	No	359	No	Female	55		No	High urgent	No	Yes	No	No	Spring	Yes	Internal medicine	2013-03-28	9	304	4	Day (6am to 5 pm)	hospital admission											1	Yes	No	No	No	No	No	1854.27	1106.2	708.4	139.8	50	11	116.6	199	82.4
1326	1091	Yes	361	No	Male	53	external hospital incl. psychiatric ward	No	High urgent	No	No	Yes	No	Winter	No	Surgery	2013-02-11	0.4	559	1	Night (10pm to 6 am)	transfer extern hospital	No	Indirect	19	27							2	Yes	Yes	No	No	No	No	1851.81	1301.2	566.2	119.8	30	0	97.6	402.8	234.4
77175	1092	No	735	No	Male	57		No	Life-threatening	Yes	No	No	No	Spring	No	Internal medicine	2014-06-19	2.2	37	4	Day (6am to 5 pm)	hospital admission											2	No	No	No	No	Yes	No	969.58	507	319.6	55	40	11	133	54.4	0
1487	1093	Yes	519	No	Female	47	walk-In	No	Urgent	No	Yes	Yes	Yes	Sommer	No	Surgery	2013-07-21	16.6	154	0	Evening (5pm to 10pm)	hospital admission	No	No	29			10					2	No	No	No	No	No	No	1898.69	1197.6	962	69.8	74.8	20	35.2	200.4	0
75348	1094	No	1214	No	Female	32		No	Urgent	No	Yes	No	Yes	Spring	No	Surgery	2014-05-31	0.2	175	6	Day (6am to 5 pm)	discharge at home											0	No	No	No	No	No	No	562.73	326.6	326.6	50	30	11	0	0	0
1427	1095	Yes	461	No	Male	51	ambulance/emergency medical transport	No	High urgent	No	No	Yes	Yes	Spring	Yes	Surgery	2013-05-18	11.8	372	6	Evening (5pm to 10pm)	hospital admission	No	No				1	3				1	Yes	No	No	No	No	No	1226.79	826.4	353.2	64.8	20	11	105.8	165.6	201.8
1796	1095	Yes	827	No	Male	52	ambulance/emergency medical transport	No	Urgent	No	No	No	No	Spring	No	Surgery	2014-03-27	0.2	286	4	Day (6am to 5 pm)	hospital admission	No	No				10					1	Yes	No	No	No	No	No	815.22	170.8	0	0	0	0	0	0	170.8
74396	1097	No	45	No	Female	40		Yes	Urgent	No	No	Yes	No	Spring	No	Surgery	2014-05-22	0.2	149	4	Evening (5pm to 10pm)	discharge at home											0	No	No	No	No	No	No	301.85	26	0	0	0	0	0	26	0
87323	1098	No	1258	No	Female	43		No	High urgent	Yes	No	Yes	No	Fall	Yes	Surgery	2014-09-26	0.6	721	5	Night (10pm to 6 am)	discharge at home											0	Yes	No	Yes	No	No	No	3187.87	2724.8	908.2	139.8	94.8	11	35.2	372.6	1408.6
96578	1099	No	142	No	Male	31		Yes	Life-threatening	Yes	No	No	No	Winter	No	Surgery	2014-12-29	10.8	148	1	Day (6am to 5 pm)	hospital admission											0	Yes	Yes	Yes	No	No	No	9014.19	3486.8	195.4	0	54.8	0	64.2	501.6	2725.6
84729	1100	No	929	Yes	Female	59		No	Urgent	No	No	Yes	Yes	Sommer	Yes	Internal medicine	2014-08-31	1.8	293	0	Evening (5pm to 10pm)	hospital admission											1	Yes	No	Yes	No	Yes	No	2193.29	1690.4	615.2	64.8	84.8	29	124.8	174.6	775.8
44620	1101	No	544	No	Male	43		No	Urgent	No	Yes	Yes	No	Sommer	No	Ophthalmology	2013-07-09	0	38	2	Evening (5pm to 10pm)	discharge at home											0	No	No	No	No	No	No	145.06	44.4	44.4	15	0	0	0	0	0
71006	1102	No	638	No	Male	47		No	Urgent	No	Yes	No	No	Spring	No	Surgery	2014-04-17	0	78	4	Day (6am to 5 pm)	discharge at home											0	No	No	No	No	No	No	542.38	232	232	30	15	11	0	0	0
29071	1103	No	576	No	Female	42		No	Urgent	No	Yes	Yes	Yes	Winter	No	Internal medicine	2013-01-19	0.2	163	6	Night (10pm to 6 am)	discharge at home											0	No	No	No	No	No	No	999.4	620.4	508.8	94.8	25	20	35.2	76.6	0
74411	1104	No	1213	No	Male	47		No	Semi-urgent	No	No	No	No	Spring	No	Surgery	2014-05-23	1	47	5	Day (6am to 5 pm)	hospital admission											2	No	No	No	No	No	No	216.63	155	0	0	0	0	35.2	119.8	0
90321	1105	No	286	Yes	Male	54		No	Urgent	No	Yes	Yes	No	Fall	Yes	Internal medicine	2014-10-27	0.2	237	1	Night (10pm to 6 am)	discharge at home											1	No	No	No	No	No	No	970.39	499.6	344.2	55	30	11	93.4	62	0
1434	1106	Yes	468	No	Male	54	previous medical contact	No	High urgent	No	No	No	No	Spring	No	Internal medicine	2013-05-28	20	319	2	Day (6am to 5 pm)	hospital admission	No	No	30								4	Yes	No	No	No	No	No	1528.62	954.6	468.6	55	64.8	29	97.6	305.8	82.4
24052	1107	No	1359	No	Female	41		No	Urgent	No	Yes	No	No	Fall	No	Internal medicine	2012-11-21	0.2	244	3	Day (6am to 5 pm)	discharge at home											1	Yes	No	No	No	No	No	1363.24	979	357.8	59.8	15	11	97.6	456.2	67.4
1391	1108	Yes	425	No	Male	42	previous medical contact	No	Urgent	No	No	No	No	Spring	Yes	Internal medicine	2013-04-11	0.2	410	4	Day (6am to 5 pm)	discharge at home	Yes	No	27								0	Yes	Yes	No	No	No	No	1202.22	839.2	228.8	35	15	11	0	313.4	296.8
1771	1108	Yes	802	No	Male	43	walk-In	No	Urgent	No	Yes	No	No	Winter	Yes	Internal medicine	2014-03-11	0.2	324	2	Day (6am to 5 pm)	discharge at home	Yes	Indirect	28	13							0	No	Yes	No	No	No	No	1464.45	1041	424.2	79.8	30	11	35.2	360	221.4
1824	1108	Yes	855	No	Male	43	external hospital incl. psychiatric ward	No	Urgent	No	No	No	No	Spring	Yes	Surgery	2014-04-22	7.6	340	2	Evening (5pm to 10pm)	hospital admission	Yes	Direct	13			8					0	No	No	Yes	No	No	No	1630.51	1221.2	578.4	45	54.8	11	0	155	487.8
2324	1108	Yes	1350	No	Male	44	walk-In	No	Urgent	No	Yes	No	Yes	Spring	No	Internal medicine	2015-05-10	0.2	358	0	Day (6am to 5 pm)	discharge at home	Yes	No				5					0	Yes	Yes	No	No	No	No	1269.64	728.4	284.2	40	45	20	0	62	382.4
86387	1112	No	1021	No	Female	56		No	High urgent	No	Yes	No	No	Sommer	No	Surgery	2014-09-18	0	84	4	Day (6am to 5 pm)	discharge at home											1	Yes	No	No	No	No	No	429.74	174.6	115.4	30	5	11	0	0	59.2
56222	1113	No	925	No	Female	50		No	Urgent	No	Yes	No	Yes	Fall	No	Surgery	2013-11-10	2.8	108	0	Day (6am to 5 pm)	hospital admission											1	No	No	No	No	No	No	486.67	192.2	105.6	5	0	0	35.2	51.2	0
102592	1114	No	983	No	Male	40		No	Urgent	No	No	No	No	Winter	No	Ear-Nose-Throat	2015-02-26	0	79	4	Day (6am to 5 pm)	discharge at home											0	No	No	No	No	No	No	132.47	62.2	62.2	15	5	11	0	0	0
1794	1115	Yes	825	No	Male	47	ambulance/emergency medical transport	No	Urgent	No	No	No	No	Spring	No	Internal medicine	2014-03-25	17	483	2	Day (6am to 5 pm)	hospital admission	No	No	27	19							0	Yes	Yes	Yes	No	No	No	2664.34	2093.2	744	104.8	94.8	20	128	736.6	484.8
78598	1116	No	655	No	Female	51		Yes	Urgent	No	Yes	No	No	Sommer	No	Surgery	2014-07-03	0.4	507	4	Day (6am to 5 pm)	discharge at home											1	No	No	Yes	No	No	No	1443.68	830.8	263.8	0	0	0	35.2	210.6	321.2
1363	1117	Yes	397	No	Male	47	walk-In	No	Urgent	No	Yes	Yes	No	Spring	No	Surgery	2013-03-25	0.4	650	1	Night (10pm to 6 am)	discharge at home	No	No	27								0	No	No	No	No	No	No	1042.85	419.4	353.2	64.8	20	11	35.2	30.8	0
13050	1118	No	1298	No	Male	50		No	Urgent	No	Yes	No	Yes	Sommer	No	Surgery	2012-06-24	0	1440	0	Evening (5pm to 10pm)	discharge at home											1	Yes	Yes	No	No	No	No	578.55	448	133.2	30	10	11	35.2	67.4	212.2
109412	1119	No	982	No	Female	41		No	High urgent	No	Yes	Yes	No	Spring	No	Internal medicine	2015-05-01	0.2	412	5	Night (10pm to 6 am)	discharge at home											0	No	No	No	No	No	No	936.92	678.8	371	59.8	30	11	35.2	272.6	0
1345	1120	Yes	380	No	Female	48	previous medical contact	No	Urgent	No	No	No	No	Winter	No	Internal medicine	2013-03-07	12.8	317	4	Day (6am to 5 pm)	hospital admission	No	No	27	19							0	No	Yes	No	No	No	No	618.87	424	35.6	5	5	0	35.2	166	187
97368	1121	No	453	No	Male	52		No	Urgent	No	Yes	No	Yes	Winter	No	Fast-Track	2015-01-04	0.2	346	0	Day (6am to 5 pm)	discharge at home											4	Yes	No	No	No	No	No	1170.76	491.4	211.2	35	10	11	82.8	17.6	179.8
1320	1122	Yes	355	No	Female	17	walk-In	No	High urgent	No	Yes	No	No	Winter	Yes	Internal medicine	2013-02-01	0.2	278	5	Day (6am to 5 pm)	discharge at home	No	Direct	25								0	No	No	No	No	No	No	1205.16	615.2	615.2	119.8	30	40	0	0	0
1789	1122	Yes	820	No	Female	18	ambulance/emergency medical transport	No	Urgent	No	No	No	No	Spring	No	Internal medicine	2014-03-21	0	106	5	Day (6am to 5 pm)	discharge at home	No	Direct	25								0	No	No	No	No	No	No	525.29	204.2	204.2	20	40	20	0	0	0
1814	1122	Yes	845	No	Female	18	walk-In	No	Urgent	No	Yes	No	Yes	Spring	Yes	Internal medicine	2014-04-12	0.2	313	6	Day (6am to 5 pm)	discharge at home	No	Direct							33		0	No	No	No	No	No	No	1176.65	781.6	379.8	45	50	11	62.4	339.4	0
1839	1122	Yes	869	No	Female	18	walk-In	No	Urgent	No	Yes	Yes	No	Spring	Yes	Internal medicine	2014-05-02	0.2	306	5	Night (10pm to 6 am)	discharge at home	No	Direct	25						34		0	No	No	No	No	No	No	1720.22	626.6	433.2	55	54.8	20	97.6	95.8	0
50399	1126	No	1103	Yes	Female	28		No	Urgent	No	Yes	No	Yes	Sommer	Yes	Ophthalmology	2013-09-08	0	28	0	Day (6am to 5 pm)	discharge at home											0	No	No	No	No	No	No	125.91	44.4	44.4	15	0	0	0	0	0
46221	1127	No	410	No	Female	43		No	Urgent	No	Yes	No	No	Sommer	No	Fast-Track	2013-07-26	0	56	5	Day (6am to 5 pm)	discharge at home											0	No	No	No	No	No	No	181.03	26.6	26.6	10	0	11	0	0	0
96327	1128	No	902	No	Male	44		No	Urgent	No	No	No	Yes	Winter	No	Surgery	2014-12-27	20	234	6	Day (6am to 5 pm)	transfer extern hospital											0	No	No	No	No	Yes	No	1191.6	842.8	530.8	65	74.8	11	0	312.2	0
97578	1129	No	1267	No	Male	27		No	High urgent	No	Yes	Yes	No	Winter	No	Internal medicine	2015-01-07	0.2	365	3	Night (10pm to 6 am)	discharge at home											0	Yes	No	No	No	No	No	1135.54	701.8	557.4	84.8	59.8	20	19	62	63.6
98635	1130	No	1079	No	Male	47		No	Urgent	No	Yes	Yes	Yes	Winter	No	Surgery	2015-01-17	0	106	6	Evening (5pm to 10pm)	discharge at home											0	Yes	No	No	No	No	No	547.6	218	133.2	30	10	11	0	0	84.8
91249	1131	No	1348	No	Male	47		No	Urgent	No	No	No	No	Fall	No	Internal medicine	2014-11-05	2.2	383	3	Day (6am to 5 pm)	hospital admission											0	Yes	No	No	No	No	No	1556	1064.4	508.8	84.8	35	20	93.4	385	77.4
21287	1132	No	1016	No	Female	42		No	High urgent	No	No	No	No	Fall	No	Internal medicine	2012-10-15	10.8	188	1	Day (6am to 5 pm)	hospital admission											0	Yes	No	No	No	No	No	221.8	310.8	17.8	0	5	0	0	210.6	82.4
39247	1133	No	253	No	Female	51		No	Urgent	No	Yes	Yes	No	Spring	No	Internal medicine	2013-05-13	0.4	453	1	Night (10pm to 6 am)	discharge at home											1	No	No	No	No	No	No	899.49	519.2	366.6	55	25	20	35.2	117.2	0
108992	1134	No	685	No	Female	21		No	Urgent	No	Yes	No	No	Spring	No	Fast-Track	2015-04-27	0.2	196	1	Day (6am to 5 pm)	discharge at home											0	No	No	No	No	No	No	453.91	403.2	211.2	35	10	11	58.2	134	0
48006	1135	No	844	No	Male	35		Yes	Urgent	No	Yes	No	No	Sommer	No	Fast-Track	2013-08-14	0	95	3	Day (6am to 5 pm)	discharge at home											0	Yes	No	No	No	No	No	424.45	214.4	123.8	15	10	11	0	0	90.4
42062	1136	No	542	No	Female	57		No	Urgent	No	No	No	No	Spring	No	Surgery	2013-06-13	0.2	194	4	Day (6am to 5 pm)	discharge at home											1	No	No	No	No	No	No	245.21	190.8	17.8	5	0	0	35.2	137.8	0
66672	1137	No	335	No	Female	43		No	Semi-urgent	No	No	No	No	Winter	No	Surgery	2014-03-03	0	64	1	Day (6am to 5 pm)	discharge at home											0	Yes	No	Yes	Yes	No	No	577.84	497	0	0	0	0	0	0	497
1435	1138	Yes	469	No	Male	43	external hospital incl. psychiatric ward	No	High urgent	No	No	No	No	Spring	No	Internal medicine	2013-05-31	0.2	218	5	Day (6am to 5 pm)	transfer extern hospital	No	No	22								0	No	No	Yes	No	No	No	1270.72	1004	286.8	40	15	20	62.4	371.8	283.2
2179	1138	Yes	1206	No	Male	45	ambulance/emergency medical transport	No	High urgent	No	No	Yes	Yes	Winter	Yes	Surgery	2015-02-01	15.4	337	0	Night (10pm to 6 am)	hospital admission	Yes	No				1	3	8			0	Yes	No	No	No	Yes	No	2410.1	1218.2	637.4	74.8	94.8	20	93.4	286.8	200.4
2313	1138	Yes	1339	No	Male	45	ambulance/emergency medical transport	No	Urgent	No	No	No	Yes	Spring	Yes	Surgery	2015-05-02	19	541	6	Day (6am to 5 pm)	hospital admission	2	No				3					0	Yes	No	No	No	No	No	1251.12	833.8	557.4	74.8	69.8	11	0	140.2	136.2
46160	1141	No	696	No	Female	50		No	Life-threatening	Yes	No	No	No	Sommer	No	Surgery	2013-07-25	11.8	37	4	Evening (5pm to 10pm)	hospital admission											1	No	No	Yes	No	No	No	3814.52	2909.8	142	5	35	0	35.2	400.4	2332
2033	1142	Yes	1061	No	Male	49	ambulance/emergency medical transport	No	Urgent	No	No	Yes	No	Fall	No	Internal medicine	2014-10-10	0	97	5	Evening (5pm to 10pm)	discharge at home	No	Direct	25								0	No	No	No	No	No	No	621.37	433.6	211.2	30	15	20	35.2	187.2	0
78270	1143	No	695	No	Male	40		No	Urgent	No	Yes	No	Yes	Sommer	No	Surgery	2014-06-29	0	97	0	Evening (5pm to 10pm)	discharge at home											0	No	No	No	No	No	No	424.05	154.6	154.6	15	5	0	0	0	0
1696	1144	Yes	725	No	Male	37	walk-In	No	Urgent	No	Yes	No	No	Winter	No	Internal medicine	2014-01-14	0.2	221	2	Day (6am to 5 pm)	discharge at home	No	No	24								1	Yes	Yes	No	No	No	No	1371.5	936.4	539.6	79.8	59.8	20	35.2	179.6	181.8
74973	1145	No	228	No	Male	59		No	Urgent	No	No	No	No	Spring	Yes	Surgery	2014-05-28	0.2	293	3	Day (6am to 5 pm)	transfer extern hospital											2	No	No	No	No	Yes	No	1325.2	584	486.4	74.8	50	20	97.6	0	0
70737	1146	No	41	Yes	Male	41		No	Urgent	No	Yes	No	No	Spring	Yes	Fast-Track	2014-04-14	0.2	170	1	Day (6am to 5 pm)	discharge at home											0	No	No	No	No	No	No	465.19	251.2	251.2	45	0	11	0	0	0
95221	1147	No	635	No	Male	44		No	Semi-urgent	No	Yes	No	No	Fall	Yes	Fast-Track	2014-12-17	0	130	3	Day (6am to 5 pm)	discharge at home											0	No	No	No	No	No	No	268.19	97.6	97.6	20	10	0	0	0	0
86730	1148	No	247	No	Male	54		No	High urgent	Yes	Yes	Yes	Yes	Sommer	Yes	Internal medicine	2014-09-21	0.2	419	0	Night (10pm to 6 am)	discharge at home											2	No	No	No	No	No	No	1140.29	729.8	468.6	69.8	50	20	97.6	163.6	0
106123	1149	No	735	No	Female	57		No	Urgent	No	No	No	No	Spring	No	Internal medicine	2015-03-31	2.8	327	2	Evening (5pm to 10pm)	hospital admission											1	No	No	No	No	Yes	No	1277.89	905.4	750.2	60	64.8	20	93.4	62	0
64215	1150	No	955	Yes	Female	52		Yes	Semi-urgent	No	Yes	Yes	No	Winter	Yes	Ear-Nose-Throat	2014-02-04	0	17	2	Evening (5pm to 10pm)	discharge at home											1	No	No	No	No	No	No	68.15	0	0	0	0	0	0	0	0
49867	1151	No	285	No	Male	46		No	Semi-urgent	No	Yes	Yes	No	Sommer	Yes	Surgery	2013-09-02	0.2	316	1	Night (10pm to 6 am)	discharge at home											0	No	No	Yes	No	No	No	947.68	679	302	40	50	11	0	0	377.2
37002	1152	No	227	No	Male	52		No	Urgent	No	No	No	No	Spring	No	Surgery	2013-04-17	0.2	108	3	Day (6am to 5 pm)	discharge at home											1	No	No	No	No	No	No	416.92	211.2	211.2	25	20	11	0	0	0
100667	1153	No	895	No	Male	51		No	High urgent	No	No	Yes	No	Winter	No	Surgery	2015-02-06	0.2	419	5	Night (10pm to 6 am)	transfer extern hospital											2	No	No	Yes	Yes	No	No	1874.5	1662.6	417.4	59.8	59.8	0	0	0	1245.2
26906	1154	No	1329	No	Male	33		No	Urgent	No	Yes	No	No	Winter	No	Internal medicine	2012-12-26	0.2	291	3	Day (6am to 5 pm)	discharge at home											0	Yes	Yes	No	No	No	No	1390.55	835.6	193.4	30	10	11	0	122.4	519.8
80785	1155	No	47	No	Male	43		No	Urgent	No	Yes	Yes	No	Sommer	Yes	Ear-Nose-Throat	2014-07-24	0.2	272	4	Night (10pm to 6 am)	discharge at home											0	Yes	Yes	No	No	No	No	464.6	444.8	151	30	15	11	35.2	62	196.8
107604	1156	No	602	No	Male	45		No	Non-urgent	No	No	No	No	Spring	No	Fast-Track	2015-04-14	8	51	2	Day (6am to 5 pm)	discharge at home											3	No	No	No	No	No	No	376.09	142	142	30	15	11	0	0	0
54229	1157	No	902	No	Male	44		No	Urgent	No	Yes	No	Yes	Fall	No	Ophthalmology	2013-10-20	0	110	0	Day (6am to 5 pm)	discharge at home											0	No	No	No	No	No	No	137.27	44.4	44.4	15	0	0	0	0	0
101348	1158	No	568	No	Male	28		No	Urgent	No	Yes	No	Yes	Winter	No	Surgery	2015-02-14	0.2	232	6	Day (6am to 5 pm)	discharge at home											0	Yes	No	No	No	No	No	991.53	616.4	299.8	45	25	11	35.2	152	129.2
2241	1159	Yes	1266	No	Female	47	walk-In	No	Urgent	No	Yes	No	Yes	Winter	No	Internal medicine	2015-03-15	0.2	357	0	Evening (5pm to 10pm)	not specified	Yes	Direct				8					0	Yes	Yes	Yes	No	No	No	3159.84	3126.8	379.8	60	35	22	93.4	129.2	2524.4
1635	1160	Yes	665	No	Female	45	previous medical contact	No	High urgent	No	No	No	No	Fall	No	Internal medicine	2013-11-15	0.2	198	5	Evening (5pm to 10pm)	discharge at home	No	No	15	29							2	Yes	No	No	No	No	No	1101.04	683.2	397.6	79.8	20	29	35.2	182.8	67.4
72274	1161	No	848	Yes	Male	52		No	High urgent	No	No	Yes	No	Spring	Yes	Internal medicine	2014-04-30	0.4	704	3	Night (10pm to 6 am)	transfer extern hospital											1	No	No	No	No	No	No	2530.79	875.4	468.6	79.8	40	11	35.2	371.4	0
98709	1162	No	429	No	Female	50		No	Urgent	No	Yes	No	Yes	Winter	No	Internal medicine	2015-01-18	0.2	302	0	Day (6am to 5 pm)	discharge at home											1	No	No	No	No	No	No	1301.77	1028.6	704	119.8	54.8	20	93.4	231.2	0
53572	1163	No	1356	No	Female	43		No	High urgent	Yes	No	No	Yes	Fall	No	Surgery	2013-10-12	0.4	483	6	Day (6am to 5 pm)	discharge at home											0	Yes	Yes	Yes	No	No	No	4064.04	3682.8	1148	204.6	99.8	20	62.4	296.8	2175.6
30897	1164	No	785	Yes	Female	35		No	Urgent	No	Yes	No	Yes	Winter	Yes	Surgery	2013-02-10	0.2	145	0	Day (6am to 5 pm)	discharge at home											0	No	No	No	No	No	No	509.91	255.6	255.6	35	25	11	0	0	0
31751	1164	No	1197	Yes	Female	35		No	Urgent	No	Yes	No	No	Winter	Yes	Fast-Track	2013-02-19	0	152	2	Day (6am to 5 pm)	discharge at home											0	No	No	No	No	No	No	237.31	44.4	44.4	15	0	11	0	0	0
100766	1166	No	801	No	Male	48		No	Urgent	No	Yes	No	Yes	Winter	Yes	Fast-Track	2015-02-08	0	144	0	Day (6am to 5 pm)	discharge at home											0	No	No	No	No	No	No	258.49	62.2	62.2	20	0	11	0	0	0
50967	1167	No	822	No	Male	46		No	High urgent	No	Yes	No	Yes	Sommer	No	Fast-Track	2013-09-14	0	116	6	Day (6am to 5 pm)	discharge at home											0	No	No	No	No	No	No	494.43	278	195.4	45	15	22	0	82.8	0
67712	1168	No	925	No	Male	50		No	Urgent	No	Yes	Yes	No	Winter	No	Surgery	2014-03-13	0.2	121	4	Evening (5pm to 10pm)	discharge at home											1	Yes	No	No	No	No	No	459.09	188.6	115.4	25	10	11	0	0	73.2
74737	1169	No	270	No	Female	44		No	Urgent	No	No	No	No	Spring	No	Surgery	2014-05-26	0.2	286	1	Day (6am to 5 pm)	discharge at home											0	No	No	Yes	No	No	No	1362.52	1019.8	630.4	119.8	59.8	0	35.2	70.8	283.2
53334	1170	No	581	No	Female	48		No	High urgent	Yes	No	No	No	Fall	Yes	Surgery	2013-10-09	6.8	223	3	Day (6am to 5 pm)	transfer extern hospital											0	Yes	No	No	No	Yes	No	1756.84	938.8	670.2	5	5	0	0	206.4	62.2
84810	1171	No	1054	No	Male	45		No	High urgent	No	No	No	No	Sommer	No	Internal medicine	2014-09-01	0.6	914	1	Evening (5pm to 10pm)	discharge at home											0	Yes	Yes	Yes	No	No	No	3027.57	2163.8	606.4	89.8	59.8	20	160.2	163.6	1233.8
109293	1172	No	1061	No	Female	49		No	Urgent	No	Yes	No	No	Spring	No	Ear-Nose-Throat	2015-04-30	0.4	486	4	Day (6am to 5 pm)	discharge at home											0	No	No	Yes	Yes	No	No	1854.33	1497.8	408.4	74.8	45	11	35.2	162	892
100471	1173	No	372	No	Male	27		No	Urgent	No	Yes	No	No	Winter	Yes	Surgery	2015-02-05	0.2	380	4	Day (6am to 5 pm)	discharge at home											0	Yes	No	No	No	No	No	1103.11	634.6	390.8	89.8	25	20	93.4	87	63.6
85051	1174	No	96	No	Male	54		No	High urgent	No	No	No	No	Sommer	Yes	Internal medicine	2014-09-04	1.6	192	4	Evening (5pm to 10pm)	hospital admission											1	No	No	No	No	No	No	417.26	198	0	0	0	0	97.6	100.4	0
25274	1175	No	1339	No	Male	45		No	Urgent	No	No	Yes	No	Fall	No	Surgery	2012-12-06	0.2	169	4	Evening (5pm to 10pm)	discharge at home											0	Yes	No	Yes	No	No	No	1389.87	1033	435.2	55	20	11	0	0	597.6
73789	1176	No	1261	No	Male	52		Yes	Urgent	No	Yes	Yes	No	Spring	Yes	Surgery	2014-05-16	2.6	212	5	Evening (5pm to 10pm)	transfer extern hospital											1	No	No	Yes	No	No	No	598.51	469.8	17.8	0	5	0	0	84	368.2
74775	1176	No	1086	No	Male	52		Yes	Urgent	No	Yes	Yes	No	Spring	No	Surgery	2014-05-27	0	74	2	Night (10pm to 6 am)	hospital admission											1	No	No	No	No	No	No	939.33	587.6	486.4	55	69.8	20	35.2	66	0
84358	1178	No	1242	No	Male	50		No	Urgent	No	Yes	No	No	Sommer	No	Surgery	2014-08-28	0.2	215	4	Day (6am to 5 pm)	discharge at home											5	No	Yes	No	No	No	No	1014.09	620	319.6	55	40	20	35.2	120.6	144.6
33326	1179	No	1072	No	Male	43		No	Life-threatening	No	No	No	No	Winter	No	Internal medicine	2013-03-08	3.2	136	5	Day (6am to 5 pm)	hospital admission											1	No	No	No	No	Yes	No	9167.78	514.6	308.4	59.8	0	11	105.8	100.4	0
1339	1180	Yes	375	No	Male	47	walk-In	No	Urgent	No	Yes	No	Yes	Winter	No	Surgery	2013-02-24	6	452	0	Day (6am to 5 pm)	hospital admission	No	No	24								1	Yes	Yes	Yes	No	No	No	1960.26	1675.6	459.8	84.8	30	11	97.6	278.4	839.8
1405	1180	Yes	439	No	Male	47	walk-In	No	High urgent	No	Yes	No	No	Spring	Yes	Surgery	2013-04-22	7.6	225	1	Evening (5pm to 10pm)	hospital admission	No	Indirect	18								0	No	Yes	No	No	No	No	1081.58	684.8	335.4	55	25	20	43.4	119	187
2072	1180	Yes	1099	No	Male	48	walk-In	No	Urgent	No	Yes	Yes	No	Fall	Yes	Internal medicine	2014-11-03	0.4	272	1	Night (10pm to 6 am)	transfer extern hospital	No	No	15								2	Yes	Yes	Yes	No	Yes	No	2170.76	1653	539.6	79.8	59.8	11	93.4	504.8	515.2
102273	1183	No	7	No	Male	42		No	Urgent	No	Yes	No	Yes	Winter	No	Surgery	2015-02-22	0.2	384	0	Day (6am to 5 pm)	transfer extern hospital											0	Yes	No	No	No	Yes	No	2222.33	628.2	459.8	59.8	54.8	20	0	94.6	73.8
82402	1184	No	208	No	Male	42		No	Urgent	No	Yes	Yes	No	Sommer	No	Ophthalmology	2014-08-08	0	135	5	Night (10pm to 6 am)	discharge at home											0	No	No	No	No	No	No	143.58	44.4	44.4	15	0	0	0	0	0
22031	1185	No	469	No	Female	43		No	Urgent	No	Yes	Yes	No	Fall	No	Internal medicine	2012-10-25	0.2	187	4	Evening (5pm to 10pm)	discharge at home											0	Yes	No	No	No	No	No	946.54	667.2	193.4	35	5	11	35.2	371.2	67.4
47192	1185	No	1310	No	Female	44		No	High urgent	No	No	Yes	Yes	Sommer	Yes	Surgery	2013-08-04	5.2	296	0	Day (6am to 5 pm)	hospital admission											1	No	No	Yes	No	No	No	1715.74	1300	408.4	69.8	50	0	124.8	462.6	304.2
2274	1187	Yes	1300	No	Female	57	ambulance/emergency medical transport	No	High urgent	No	No	Yes	Yes	Spring	No	Internal medicine	2015-04-05	0.6	412	0	Evening (5pm to 10pm)	hospital admission	No	No	28								3	Yes	No	Yes	No	Yes	No	2091.91	1501	717.2	60	129.8	29	112.4	109.6	562
63394	1188	No	630	No	Female	48		No	Urgent	No	Yes	No	Yes	Winter	No	Internal medicine	2014-01-26	0.6	921	0	Evening (5pm to 10pm)	discharge at home											0	No	No	Yes	No	No	No	2408.67	1587.6	1026	179.6	84.8	22	35.2	179.2	347.2
86663	1189	No	1076	No	Male	46		Yes	Urgent	No	Yes	No	Yes	Sommer	No	Ear-Nose-Throat	2014-09-21	0	94	0	Day (6am to 5 pm)	discharge at home											0	No	No	No	No	No	No	197.57	44.4	44.4	15	0	11	0	0	0
82995	1190	No	879	No	Male	52		No	Urgent	No	Yes	No	No	Sommer	No	Ear-Nose-Throat	2014-08-14	0.2	144	4	Evening (5pm to 10pm)	discharge at home											1	No	No	No	No	No	No	635.55	204.2	204.2	55	5	11	0	0	0
19237	1191	No	893	Yes	Female	40		No	Urgent	No	No	No	No	Sommer	Yes	Ear-Nose-Throat	2012-09-17	0.2	107	1	Day (6am to 5 pm)	discharge at home											0	No	No	No	No	No	No	467.09	126	115.4	35	0	0	0	10.6	0
27813	1191	No	1165	Yes	Female	40		No	Urgent	No	Yes	No	No	Winter	No	Ear-Nose-Throat	2013-01-04	0.2	211	5	Day (6am to 5 pm)	discharge at home											0	No	No	No	No	No	No	297.88	97.6	97.6	30	0	0	0	0	0
67871	1191	No	886	Yes	Female	41		No	Urgent	No	Yes	No	Yes	Winter	Yes	Surgery	2014-03-15	0.4	595	6	Day (6am to 5 pm)	discharge at home											0	No	No	Yes	Yes	No	No	1432.99	989.8	442	59.8	50	20	35.2	51.2	461.2
1456	1194	Yes	488	No	Male	45	walk-In	No	High urgent	No	Yes	Yes	No	Sommer	Yes	Surgery	2013-06-21	0.2	219	5	Night (10pm to 6 am)	not specified	No	No	27			1	12				0	No	No	Yes	No	No	No	1636.82	1549.8	450.8	74.8	40	11	97.6	111	890.4
1843	1194	Yes	873	No	Male	46	ambulance/emergency medical transport	No	Urgent	No	No	Yes	Yes	Spring	Yes	Internal medicine	2014-05-04	0.2	1161	0	Evening (5pm to 10pm)	discharge at home	No	Direct	25								0	No	No	No	No	No	No	1127.85	768	522	84.8	50	11	97.6	148.4	0
1847	1194	Yes	877	No	Male	46	previous medical contact	No	Urgent	No	No	No	No	Spring	No	Fast-Track	2014-05-08	0.2	176	4	Day (6am to 5 pm)	discharge at home	2	No				2					0	No	No	No	No	No	No	401.35	177.2	168.8	30	20	11	0	8.6	0
1857	1194	Yes	887	No	Male	46	previous medical contact	No	Urgent	No	No	No	No	Spring	Yes	Surgery	2014-05-22	0.2	186	4	Day (6am to 5 pm)	discharge at home	Yes	No	24	27							0	No	No	No	No	No	No	608.09	309	246.6	35	20	20	62.4	0	0
36818	1198	No	63	No	Male	52		No	Urgent	No	Yes	No	No	Spring	Yes	Internal medicine	2013-04-15	0	81	1	Day (6am to 5 pm)	discharge at home											1	No	No	No	No	No	No	644.24	353.2	353.2	55	30	11	0	0	0
98408	1198	No	1219	No	Male	54		No	Semi-urgent	No	Yes	No	No	Winter	Yes	Fast-Track	2015-01-15	0	48	4	Day (6am to 5 pm)	discharge at home											1	No	No	No	No	No	No	209.24	52.2	26.6	10	0	11	0	25.6	0
60120	1200	No	611	No	Female	43		No	Urgent	No	No	Yes	No	Winter	No	Internal medicine	2013-12-24	0.8	1100	2	Night (10pm to 6 am)	transfer extern hospital											1	No	No	No	No	Yes	No	3626.08	1250	626.4	89.8	59.8	22	116.6	507	0
51889	1201	No	494	No	Female	31		No	Semi-urgent	No	Yes	No	No	Fall	No	Surgery	2013-09-24	0	452	2	Day (6am to 5 pm)	not specified											0	No	No	No	No	No	No	110.88	0	0	0	0	0	0	0	0
90456	1202	No	1304	No	Male	47		No	Urgent	No	No	No	No	Fall	No	Internal medicine	2014-10-28	0.2	282	2	Day (6am to 5 pm)	discharge at home											1	No	No	Yes	No	No	No	1956.09	1337.2	593	79.8	74.8	11	35.2	19.2	690
82261	1203	No	1358	No	Female	49		Yes	Urgent	No	Yes	No	No	Sommer	No	Surgery	2014-08-07	0.2	338	4	Day (6am to 5 pm)	discharge at home											0	No	Yes	Yes	No	No	No	1714.88	1194.4	308.8	45	30	11	97.6	202.2	585.8
82206	1204	No	559	No	Male	52		No	Life-threatening	Yes	Yes	No	No	Sommer	Yes	Surgery	2014-08-06	6.8	295	3	Day (6am to 5 pm)	hospital admission											1	Yes	No	No	No	No	No	1827.84	1314	835.8	50	35	20	35.2	318.4	124.4
18175	1205	No	1025	Yes	Male	35		No	High urgent	No	No	No	Yes	Sommer	Yes	Internal medicine	2012-09-02	1.8	303	0	Day (6am to 5 pm)	hospital admission											1	Yes	No	No	No	No	No	2425.06	2628.8	2417.4	314.4	10	0	8.2	120	83.4
65060	1205	No	280	Yes	Male	36		No	Urgent	No	Yes	Yes	No	Winter	Yes	Internal medicine	2014-02-13	0.2	213	4	Night (10pm to 6 am)	discharge at home											1	No	No	No	No	No	No	1202.43	680.4	584	94.8	59.8	11	0	96.4	0
72270	1205	No	55	Yes	Male	36		No	Urgent	No	No	Yes	No	Spring	Yes	Surgery	2014-04-29	0.2	248	2	Night (10pm to 6 am)	discharge at home											1	No	No	No	No	No	No	842.39	494.8	397.6	64.8	35	20	0	97.2	0
1841	1205	Yes	870	No	Male	36	previous medical contact	No	High urgent	No	No	No	Yes	Spring	Yes	Internal medicine	2014-05-03	0.2	289	6	Day (6am to 5 pm)	discharge at home	No	No	22								1	No	No	No	No	No	No	1358.45	699.6	646.2	89.8	79.8	20	0	53.2	0
98139	1209	No	1254	No	Female	59		No	Urgent	No	Yes	No	No	Winter	No	Ophthalmology	2015-01-12	0	97	1	Evening (5pm to 10pm)	not specified											1	No	No	No	No	No	No	162.02	62.2	62.2	20	0	0	0	0	0
103286	1210	No	825	No	Male	47		No	Urgent	No	Yes	No	No	Winter	No	Surgery	2015-03-05	0.2	153	4	Day (6am to 5 pm)	discharge at home											0	Yes	No	No	No	No	No	421.56	297.2	204.2	59.8	0	0	0	0	93
76764	1211	No	653	No	Female	50		Yes	Urgent	No	Yes	No	Yes	Spring	Yes	Internal medicine	2014-06-14	0.4	491	6	Day (6am to 5 pm)	discharge at home											3	Yes	Yes	No	No	No	No	1937.25	1458	828.8	60	50	11	97.6	220.6	311
72641	1212	No	1327	No	Female	46		No	Urgent	No	Yes	Yes	Yes	Spring	No	Surgery	2014-05-04	0	68	0	Night (10pm to 6 am)	not specified											0	No	No	No	No	No	No	298.47	105	80	15	10	11	0	25	0
67038	1213	No	518	No	Female	50		Yes	High urgent	No	Yes	Yes	No	Winter	No	Internal medicine	2014-03-07	0.2	359	5	Day (6am to 5 pm)	discharge at home											1	No	No	Yes	Yes	No	No	2257.16	1849.2	659.6	94.8	69.8	20	97.6	139.8	952
60168	1214	No	793	No	Male	49		No	Non-urgent	No	Yes	No	No	Winter	Yes	Fast-Track	2013-12-25	4.8	59	3	Day (6am to 5 pm)	discharge at home											0	No	No	No	No	No	No	532.9	177.6	177.6	50	5	11	0	0	0
43360	1215	No	600	No	Female	55		No	Urgent	No	Yes	Yes	No	Sommer	Yes	Surgery	2013-06-27	0	98	4	Night (10pm to 6 am)	discharge at home											1	No	No	No	No	No	No	783.29	453.2	282.2	50	15	20	97.6	73.2	0
92248	1216	No	513	No	Male	36		No	High urgent	No	Yes	No	Yes	Fall	Yes	Internal medicine	2014-11-15	0.2	213	6	Day (6am to 5 pm)	discharge at home											0	No	No	No	No	No	No	1089.25	599.2	406.4	74.8	25	11	93.4	99.4	0
99548	1217	No	553	No	Male	49		No	Urgent	No	Yes	Yes	No	Winter	No	Surgery	2015-01-26	0.2	369	1	Evening (5pm to 10pm)	discharge at home											0	Yes	No	Yes	No	No	No	1251.39	835.2	432.2	50	35	11	0	0	403
66064	1218	No	22	No	Female	60		No	Life-threatening	Yes	No	Yes	No	Winter	No	Internal medicine	2014-02-24	0.2	227	1	Evening (5pm to 10pm)	death											2	Yes	Yes	Yes	No	Yes	Yes	4309.17	2928.2	1676.2	224.6	234.6	11	62.4	195.4	994.2
1468	1219	Yes	499	No	Female	45	walk-In	No	High urgent	No	Yes	No	Yes	Sommer	No	Surgery	2013-07-07	24	186	0	Day (6am to 5 pm)	hospital admission	Yes	No				7					0	Yes	No	No	No	No	No	113.75	136.6	17.8	0	5	0	0	37.6	81.2
37489	1220	No	216	No	Male	56		No	Urgent	No	Yes	No	No	Spring	No	Surgery	2013-04-23	9	96	2	Day (6am to 5 pm)	hospital admission											1	No	No	No	No	No	No	273.67	190.8	17.8	5	0	0	35.2	137.8	0
94945	1221	No	113	No	Female	39		No	Urgent	No	No	No	Yes	Fall	No	Surgery	2014-12-14	3.6	731	0	Day (6am to 5 pm)	hospital admission											0	Yes	No	No	Yes	No	No	1082.95	658.2	35.6	0	10	0	35.2	81.4	506
77772	1222	No	99	No	Female	46		No	High urgent	No	No	Yes	No	Sommer	Yes	Internal medicine	2014-06-24	0.2	333	2	Evening (5pm to 10pm)	transfer extern hospital											0	No	No	No	No	Yes	No	1688.37	674	508.8	79.8	40	20	62.4	102.8	0
1951	1222	Yes	979	Yes	Female	46	ambulance/emergency medical transport	No	High urgent	No	No	No	Yes	Sommer	No	Internal medicine	2014-07-26		340		Day (6am to 5 pm)	transfer extern hospital	Yes	Direct	25								0	No	No	No	No	Yes		1259.88	740.8	317.6	55	20	20	179	244.2	0
1991	1222	Yes	1019	Yes	Female	46	previous medical contact	No	High urgent	No	No	No	No	Sommer	Yes	Surgery	2014-09-04	0.2	348	4	Day (6am to 5 pm)	discharge at home	Yes	Direct	29	15	28	7					0	No	Yes	Yes	No	No	No	3479.1	2164.8	726.2	139.8	54.8	29	35.2	243.4	1160.2
2022	1222	Yes	1050	Yes	Female	46	previous medical contact	No	Urgent	No	No	No	No	Fall	Yes	Surgery	2014-10-02	6	240	4	Day (6am to 5 pm)	hospital admission	Yes	Direct	13								0	Yes	No	No	No	No	No	2435.28	1489.4	1130.6	84.8	109.8	20	35.2	242	81.4
2032	1222	Yes	1060	Yes	Female	46	previous medical contact	No	High urgent	No	No	Yes	No	Fall	Yes	Internal medicine	2014-10-10	4.6	316	5	Evening (5pm to 10pm)	hospital admission	Yes	No	21								0	Yes	No	No	No	Yes	No	1877.06	1277	748.4	134.8	50	20	93.4	357.6	77.4
2049	1222	Yes	1076	Yes	Female	46	walk-In	No	High urgent	No	Yes	Yes	Yes	Fall	Yes	Internal medicine	2014-10-18	11.4	673	6	Night (10pm to 6 am)	hospital admission	Yes	Direct	13	28	27						0	No	No	No	No	Yes	No	1622.91	868.4	477.6	89.8	30	11	93.4	297.6	0
2094	1222	Yes	1121	Yes	Female	46	walk-In	No	Urgent	No	Yes	Yes	Yes	Fall	Yes	Internal medicine	2014-11-23	0.2	365	0	Night (10pm to 6 am)	discharge at home	Yes	No	13	21							0	Yes	No	No	No	No	No	1790.83	792	601.8	99.8	59.8	22	0	126.6	63.6
88777	1229	No	602	No	Female	45		Yes	High urgent	No	Yes	No	Yes	Fall	No	Surgery	2014-10-11	0.2	236	6	Day (6am to 5 pm)	discharge at home											0	No	No	Yes	No	No	No	918.02	738.6	375.6	55	25	11	35.2	62	265.8
1917	1230	Yes	946	No	Female	34	walk-In	No	Urgent	No	Yes	Yes	No	Sommer	No	Internal medicine	2014-07-03	0	101	4	Evening (5pm to 10pm)	discharge at home	Yes	Direct				8					0	No	No	No	No	No	No	327.2	115.4	115.4	30	5	11	0	0	0
94439	1231	No	891	Yes	Female	40		No	Urgent	No	Yes	No	No	Fall	Yes	Internal medicine	2014-12-09	6.2	294	2	Day (6am to 5 pm)	hospital admission											0	No	No	No	No	No	No	1198.97	717.6	446.6	64.8	35	20	93.4	177.6	0
14149	1232	No	368	No	Female	32		No	Non-urgent	No	No	No	No	Sommer	No	Fast-Track	2012-07-09	0.2	283	1	Day (6am to 5 pm)	discharge at home											0	No	No	No	No	No	No	1137.2	749	479.6	99.8	40	11	70.6	199	0
65234	1233	No	656	No	Male	45		No	Urgent	No	Yes	No	Yes	Winter	No	Internal medicine	2014-02-15	0.2	347	6	Day (6am to 5 pm)	discharge at home											0	Yes	Yes	No	No	No	No	1615.82	1044	504.2	74.8	54.8	11	35.2	197	307.6
978	1234	Yes	16	Yes	Female	42	ambulance/emergency medical transport	No	High urgent	No	No	No	No	Spring	Yes	Internal medicine	2012-05-28	0.2	1440	1	Evening (5pm to 10pm)	discharge at home	No	Direct	25								2	No	No	No	No	No	No	842.95	531.4	246.6	40	15	11	35.2	249.4	0
991	1234	Yes	28	Yes	Female	42	ambulance/emergency medical transport	No	Urgent	No	No	No	No	Spring	Yes	Internal medicine	2012-06-04	0	1440	1	Day (6am to 5 pm)	discharge at home	No	Direct	27								2	No	No	No	No	No	No	307.13	97.6	97.6	10	20	0	0	0	0
1078	1234	Yes	115	Yes	Female	42	previous medical contact	No	High urgent	No	No	No	No	Sommer	Yes	Internal medicine	2012-08-06	0	137	1	Day (6am to 5 pm)	not specified	No	Direct	25								2	No	No	No	No	No	No	685.57	282.2	282.2	50	15	11	0	0	0
1139	1234	Yes	174	Yes	Female	42	ambulance/emergency medical transport	No	High urgent	No	No	Yes	No	Fall	Yes	Internal medicine	2012-09-25	0.4	452	2	Night (10pm to 6 am)	discharge at home	No	Direct	25								2	No	No	No	No	No	No	1161.88	645.4	353.2	64.8	20	11	97.6	194.6	0
1204	1234	Yes	241	Yes	Female	42	ambulance/emergency medical transport	No	High urgent	No	No	No	No	Fall	Yes	Internal medicine	2012-11-09	0	48	5	Day (6am to 5 pm)	discharge at home	No	Direct	25								2	No	No	No	No	No	No	626.38	291	291	45	25	11	0	0	0
1269	1234	Yes	305	Yes	Female	42	ambulance/emergency medical transport	No	High urgent	No	No	Yes	No	Winter	Yes	Internal medicine	2012-12-28	0.4	515	5	Night (10pm to 6 am)	discharge at home	No	Direct	25								2	No	No	No	No	No	No	1199.18	327.4	222	20	45	11	43.4	62	0
1438	1234	Yes	472	Yes	Female	43	ambulance/emergency medical transport	No	High urgent	No	No	No	Yes	Spring	Yes	Internal medicine	2013-06-01	0.2	354	6	Day (6am to 5 pm)	discharge at home	No	Direct	25								2	No	No	No	No	No	No	839.03	560	375.6	64.8	15	11	0	184.6	0
1443	1234	Yes	477	Yes	Female	43	ambulance/emergency medical transport	No	Urgent	No	No	No	No	Spring	Yes	Internal medicine	2013-06-06	0	78	4	Day (6am to 5 pm)	discharge at home	No	Direct	25								2	No	No	No	No	No	No	589.45	399.6	399.6	65	54.8	31	0	0	0
1446	1234	Yes	1356	Yes	Female	43	ambulance/emergency medical transport	No	High urgent	No	No	No	Yes	Spring	Yes	Internal medicine	2013-06-08	0.2	646	0	Evening (5pm to 10pm)	discharge at home	No	Direct	25								2	No	No	Yes	No	No	No	1592.47	1312.2	450.8	64.8	50	0	97.6	91.2	672.4
86143	1243	No	488	No	Male	45		No	Urgent	No	No	No	No	Sommer	No	Surgery	2014-09-15	0.2	245	1	Day (6am to 5 pm)	discharge at home											0	No	No	Yes	No	No	No	1032.02	980.8	264.4	40	20	11	35.2	84	597.2
1403	1244	Yes	437	No	Male	36	walk-In	No	Non-urgent	No	Yes	No	Yes	Spring	No	Fast-Track	2013-04-21	0.2	169	0	Day (6am to 5 pm)	hospital admission	Yes	No	27								0	Yes	Yes	No	No	No	No	951.81	599.4	213.2	35	30	11	97.6	89.8	198.6
2291	1244	Yes	1316	No	Male	38	ambulance/emergency medical transport	No	High urgent	No	No	Yes	No	Spring	Yes	Surgery	2015-04-16		242		Night (10pm to 6 am)	hospital admission	Yes	Direct				2	10				0	No	No	Yes	No	Yes		1393.89	1152.2	371	45	45	11	35.2	80.2	665.6
57167	1246	No	1337	No	Female	41		No	Urgent	No	Yes	Yes	No	Fall	No	Surgery	2013-11-20	0.2	196	3	Night (10pm to 6 am)	discharge at home											0	No	No	Yes	No	No	No	962.59	781.2	268	30	5	11	0	0	513.2
102763	1247	No	89	No	Male	54		No	High urgent	No	Yes	Yes	No	Winter	No	Ophthalmology	2015-02-27	0.8	206	5	Evening (5pm to 10pm)	hospital admission											2	No	No	Yes	No	No	No	617.5	636	35.6	0	10	0	35.2	62	503.2
34440	1248	No	753	No	Male	56		No	Urgent	No	Yes	No	No	Winter	No	Surgery	2013-03-20	7.8	1170	3	Day (6am to 5 pm)	hospital admission											1	No	No	Yes	No	No	No	1798.14	1097.4	406.4	59.8	40	11	35.2	142	513.8
1537	1249	Yes	567	No	Female	52	walk-In	No	Urgent	No	Yes	No	No	Sommer	Yes	Internal medicine	2013-08-28	0.2	311	3	Day (6am to 5 pm)	discharge at home	No	No	27			3					2	Yes	No	No	No	No	No	1452.82	768	606.4	94.8	54.8	20	0	76.2	85.4
1804	1249	Yes	834	No	Female	52	external hospital incl. psychiatric ward	No	Life-threatening	Yes	No	No	No	Spring	Yes	Internal medicine	2014-04-04	1	97	5	Day (6am to 5 pm)	hospital admission	No	Direct	25								3	No	No	No	No	No	No	2214.56	763.6	664	114.8	59.8	11	81.4	18.4	0
1817	1249	Yes	848	No	Female	52	external hospital incl. psychiatric ward	No	High urgent	Yes	No	Yes	No	Spring	No	Surgery	2014-04-14	4.4	846	1	Night (10pm to 6 am)	hospital admission	No	No				2	10	1			3	No	No	Yes	No	No	No	6930.06	2067.6	548.6	74.8	64.8	20	62.4	696.8	759.8
1972	1249	Yes	1001	No	Female	53	ambulance/emergency medical transport	No	Life-threatening	Yes	No	No	No	Sommer	Yes	Internal medicine	2014-08-15	1.2	185	5	Day (6am to 5 pm)	hospital admission	2	Direct	25								2	No	No	Yes	No	No	No	682.45	973	17.8	0	5	0	0	504	451.2
2071	1249	Yes	1097	No	Female	53	external hospital incl. psychiatric ward	No	Urgent	No	No	No	Yes	Fall	Yes	Internal medicine	2014-11-01	10	359	6	Day (6am to 5 pm)	hospital admission	No	No	27								2	No	No	Yes	No	No	No	2788.11	1746	664	84.8	89.8	11	175.6	621.2	285
81585	1254	No	858	No	Male	40		No	Urgent	No	Yes	Yes	No	Sommer	Yes	Internal medicine	2014-08-01	5.8	176	5	Evening (5pm to 10pm)	hospital admission											2	Yes	No	No	No	Yes	No	2297.58	1059.2	562	69.8	64.8	11	97.6	317.2	82.4
1420	1255	Yes	454	No	Female	45	ambulance/emergency medical transport	No	High urgent	No	No	No	Yes	Spring	Yes	Internal medicine	2013-05-11	0.2	199	6	Evening (5pm to 10pm)	discharge at home	Yes	Direct	25								0	No	No	No	No	No	No	1001.92	643.6	442	79.8	30	11	97.6	104	0
2108	1255	Yes	1134	No	Female	47	walk-In	No	Urgent	No	Yes	Yes	No	Fall	No	Surgery	2014-12-04	25.6	535	4	Night (10pm to 6 am)	hospital admission	Yes	Direct				8					0	No	No	Yes	No	No	No	1858.86	1878.2	230.8	5	59.8	0	93.4	232	1322
59430	1257	No	934	No	Male	59		No	Urgent	No	No	No	No	Fall	No	Internal medicine	2013-12-17	0.2	274	2	Day (6am to 5 pm)	discharge at home											2	Yes	No	No	No	No	No	1217.19	818.6	562	94.8	40	11	62.4	126.8	67.4
28623	1258	No	589	Yes	Female	44		Yes	Urgent	No	Yes	No	No	Winter	Yes	Surgery	2013-01-14	0	69	1	Day (6am to 5 pm)	discharge at home											0	No	No	No	No	No	No	110.98	0	0	0	0	0	0	0	0
52467	1258	No	917	Yes	Female	45		Yes	Urgent	No	Yes	No	No	Fall	Yes	Surgery	2013-09-30	0	92	1	Day (6am to 5 pm)	discharge at home											0	No	No	No	No	No	No	112.15	0	0	0	0	0	0	0	0
87572	1260	No	1091	No	Male	61		No	High urgent	No	No	No	No	Fall	No	Internal medicine	2014-09-29	13.6	272	1	Day (6am to 5 pm)	hospital admission											6	No	No	No	No	Yes	Yes	1214.61	380	317.6	45	30	31	62.4	0	0
70641	1261	No	1283	No	Female	38		No	High urgent	No	No	No	Yes	Spring	No	Fast-Track	2014-04-13	0.2	205	0	Day (6am to 5 pm)	discharge at home											0	Yes	Yes	No	No	No	No	1047.3	673.8	493.2	84.8	25	22	0	0	180.6
55414	1262	No	359	Yes	Male	55		No	High urgent	Yes	Yes	Yes	No	Fall	No	Internal medicine	2013-11-01	0	129	5	Evening (5pm to 10pm)	discharge at home											1	No	No	No	No	No	No	713.83	451.8	264.4	50	10	11	97.6	89.8	0
92250	1263	No	91	No	Male	44		No	Urgent	No	Yes	No	Yes	Fall	Yes	Surgery	2014-11-15	0	93	6	Day (6am to 5 pm)	discharge at home											0	No	No	No	No	No	No	364.64	133	97.6	15	15	11	35.2	0	0
1983	1264	Yes	1011	No	Female	34	walk-In	No	Urgent	No	Yes	Yes	Yes	Sommer	No	Internal medicine	2014-08-30	0	118	6	Night (10pm to 6 am)	not specified	Yes	No	27								0	No	No	No	No	No	No	803.67	528	326.6	45	35	20	62.4	139	0
1543	1265	Yes	573	No	Male	32	police/inprisonment	No	High urgent	No	No	Yes	Yes	Sommer	No	Internal medicine	2013-09-01	2.4	183	6	Night (10pm to 6 am)	hospital admission	2	Direct	22								0	No	No	Yes	No	No	No	616.3	566.2	35.6	5	5	0	97.6	128.8	304.2
2216	1266	Yes	1242	No	Female	50	walk-In	No	Urgent	No	Yes	No	No	Winter	No	Internal medicine	2015-02-25	0.2	250	3	Day (6am to 5 pm)	discharge at home	No	No	16								5	Yes	Yes	Yes	No	No	No	1533.6	1276.6	371	74.8	15	11	93.4	176.6	635.8
88096	1267	No	377	No	Male	36		No	Urgent	No	Yes	Yes	No	Fall	No	Surgery	2014-10-03	0	99	5	Evening (5pm to 10pm)	discharge at home											0	Yes	No	No	No	No	No	581.11	280.8	213.2	40	25	11	0	0	67.8
48227	1268	No	530	No	Male	58		No	Urgent	No	Yes	No	No	Sommer	Yes	Internal medicine	2013-08-16	0	88	5	Evening (5pm to 10pm)	discharge at home											1	No	No	No	No	No	No	515.37	273.2	273.2	50	15	11	0	0	0
23610	1269	No	309	Yes	Male	46		No	High urgent	No	Yes	No	No	Fall	Yes	Internal medicine	2012-11-15	0.2	152	4	Evening (5pm to 10pm)	discharge at home											2	No	No	No	No	No	No	1039.78	593.6	388.8	79.8	15	11	97.6	107	0
38868	1270	No	591	No	Male	40		No	High urgent	No	No	No	No	Spring	No	Surgery	2013-05-08	0.2	272	3	Evening (5pm to 10pm)	discharge at home											0	Yes	No	Yes	No	No	No	1789.4	1545.6	525.4	79.8	30	11	0	0	1020
46549	1271	No	968	No	Female	33		No	Semi-urgent	No	Yes	Yes	Yes	Sommer	No	Internal medicine	2013-07-28	0.2	187	0	Evening (5pm to 10pm)	discharge at home											0	No	No	No	No	No	No	1073.85	703.8	477.6	79.8	40	20	0	226.2	0
62094	1272	No	653	No	Female	50		No	High urgent	No	No	No	Yes	Winter	Yes	Internal medicine	2014-01-12	0.8	1270	0	Day (6am to 5 pm)	transfer extern hospital											2	No	No	No	No	No	No	2327.3	1119.2	615.2	89.8	59.8	11	116.6	387.4	0
64931	1272	No	1242	No	Female	50		No	High urgent	No	No	No	No	Winter	No	Internal medicine	2014-02-12	1	1346	3	Day (6am to 5 pm)	transfer extern hospital											1	No	No	No	No	No	No	1682.05	988	522	84.8	50	11	62.4	403.6	0
45586	1274	No	1242	No	Male	50		No	Urgent	No	Yes	No	No	Sommer	Yes	Internal medicine	2013-07-19	0.4	499	5	Day (6am to 5 pm)	discharge at home											1	Yes	No	Yes	Yes	No	No	2110.85	1695.8	450.8	89.8	30	11	133	330.8	781
977	1275	Yes	15	Yes	Female	54	walk-In	No	Semi-urgent	No	Yes	No	No	Spring	Yes	Internal medicine	2012-05-28	2	1440	1	Day (6am to 5 pm)	hospital admission	Yes	No				12					1	Yes	No	No	No	No	No	713.97	483.6	264.4	35	25	11	0	136.8	82.4
989	1275	Yes	26	Yes	Female	54	walk-In	No	Urgent	No	Yes	Yes	Yes	Spring	Yes	Internal medicine	2012-06-03	0.2	1440	0	Day (6am to 5 pm)	discharge at home	Yes	No							34		1	No	No	No	No	No	No	351.16	161.2	0	0	0	0	35.2	126	0
1210	1275	Yes	247	Yes	Female	54	ambulance/emergency medical transport	No	High urgent	Yes	No	No	No	Fall	Yes	Internal medicine	2012-11-15	0.8	1198	4	Day (6am to 5 pm)	discharge at home	Yes	Direct	25								1	No	No	No	No	No	No	2970.12	1329.4	828.4	144.8	64.8	11	97.6	403.4	0
1234	1275	Yes	269	Yes	Female	54	walk-In	No	Urgent	No	Yes	Yes	Yes	Fall	Yes	Internal medicine	2012-12-01	0.2	199	6	Day (6am to 5 pm)	discharge at home	No	No	16	27							1	Yes	No	No	No	No	No	1096.43	674.2	326.6	69.8	10	11	97.6	182.6	67.4
1250	1275	Yes	286	Yes	Female	54	previous medical contact	No	Urgent	No	No	No	No	Fall	No	Internal medicine	2012-12-11	0.2	332	2	Day (6am to 5 pm)	discharge at home	Yes	No	24								1	Yes	Yes	Yes	No	No	No	1773.14	1336	299.8	59.8	10	11	133	244	659
1429	1275	Yes	463	Yes	Female	55	walk-In	No	High urgent	Yes	Yes	Yes	Yes	Spring	Yes	Internal medicine	2013-05-19	2.6	248	0	Evening (5pm to 10pm)	hospital admission	No	No	31								2	No	No	No	No	No	No	859.95	597.2	186.4	30	25	0	70.6	340.2	0
2243	1275	Yes	1269	Yes	Female	57	ambulance/emergency medical transport	No	High urgent	No	No	No	No	Winter	Yes	Internal medicine	2015-03-17	0	131	2	Day (6am to 5 pm)	discharge at home	2	Indirect				10			33		1	No	No	Yes	No	No	No	1594.01	1599.8	633	84.8	69.8	20	58.2	290	618.6
51806	1282	No	1137	No	Female	21		No	Urgent	No	No	No	No	Sommer	Yes	Surgery	2013-09-18	6.8	157	1	Evening (5pm to 10pm)	discharge at home											0	No	No	No	No	No	No	762.9	379.8	379.8	74.8	20	11	0	0	0
82130	1283	No	1335	No	Male	48		No	Life-threatening	No	No	No	No	Sommer	No	Surgery	2014-08-05	0.2	246	2	Evening (5pm to 10pm)	discharge at home											0	No	No	No	No	No	No	473.37	133.2	133.2	40	0	0	0	0	0
59164	1284	No	583	No	Female	45		No	Urgent	No	No	No	No	Fall	No	Surgery	2013-12-13	0.2	411	5	Day (6am to 5 pm)	discharge at home											0	No	No	Yes	No	No	No	1122.19	796.4	335.4	59.8	20	11	35.2	78.6	347.2
101545	1285	No	1177	No	Male	46		No	Urgent	No	Yes	No	No	Winter	Yes	Fast-Track	2015-02-16	0	169	1	Day (6am to 5 pm)	discharge at home											1	No	No	No	No	No	No	455.28	299.2	168.8	40	10	11	0	130.4	0
69486	1286	No	1184	No	Female	24		No	Urgent	No	Yes	Yes	No	Spring	No	Internal medicine	2014-04-01	0.2	155	2	Evening (5pm to 10pm)	discharge at home											0	No	No	No	No	No	No	921.7	664.2	473.2	69.8	40	20	35.2	155.6	0
15830	1287	No	1231	No	Female	45		No	Urgent	No	Yes	Yes	No	Sommer	No	Surgery	2012-08-01	0	77	3	Evening (5pm to 10pm)	discharge at home											0	No	No	No	No	No	No	544.5	246.6	246.6	40	15	11	0	0	0
92477	1288	No	1238	No	Male	25		No	Urgent	No	Yes	No	No	Fall	No	Fast-Track	2014-11-17	0.2	218	1	Day (6am to 5 pm)	discharge at home											0	Yes	Yes	No	No	No	No	754.15	424.6	211.2	45	0	11	0	77	136.6
78830	1289	No	921	No	Female	38		No	Urgent	No	Yes	No	Yes	Sommer	Yes	Ear-Nose-Throat	2014-07-05	0	79	6	Day (6am to 5 pm)	discharge at home											0	No	No	No	No	No	No	80.63	44.4	44.4	15	0	0	0	0	0
69886	1290	No	335	No	Female	43		No	High urgent	No	Yes	Yes	Yes	Spring	Yes	Internal medicine	2014-04-05	0.2	340	6	Evening (5pm to 10pm)	discharge at home											0	No	No	Yes	No	No	No	1256.5	951.8	222	35	30	11	97.6	136.8	495.2
72361	1291	No	1356	Yes	Male	43		No	Urgent	No	Yes	Yes	No	Spring	Yes	Surgery	2014-04-30	7	255	3	Night (10pm to 6 am)	transfer extern hospital											6	No	No	Yes	No	Yes	Yes	1551.41	983.8	371	64.8	25	20	97.6	147	368.2
50058	1292	No	1068	No	Female	54		No	Urgent	No	No	Yes	No	Sommer	No	Internal medicine	2013-09-04	0.2	427	3	Evening (5pm to 10pm)	transfer extern hospital											1	No	No	No	No	Yes	No	1986.93	850.6	579.8	94.8	45	11	97.6	173	0
1075	1293	Yes	113	No	Male	39	previous medical contact	No	Urgent	No	No	Yes	No	Sommer	No	Internal medicine	2012-08-03	0.2	376	5	Evening (5pm to 10pm)	discharge at home	Yes	Indirect	27								0	Yes	No	No	No	No	No	1951.37	777.8	299.8	59.8	10	11	35.2	375.2	67.4
21946	1294	No	682	No	Male	40		No	Urgent	No	No	Yes	No	Fall	No	Internal medicine	2012-10-25	0	111	4	Night (10pm to 6 am)	discharge at home											0	No	No	No	No	No	No	1278.97	729	384.4	69.8	15	11	133	211.6	0
70039	1294	No	565	No	Male	41		No	Urgent	No	Yes	Yes	No	Spring	Yes	Ear-Nose-Throat	2014-04-07	0.2	215	1	Night (10pm to 6 am)	discharge at home											0	No	No	No	No	No	No	302.9	97.6	97.6	30	0	11	0	0	0
26105	1296	No	534	No	Male	43		No	Urgent	No	Yes	Yes	No	Fall	No	Surgery	2012-12-17	1.2	175	1	Night (10pm to 6 am)	discharge at home											0	Yes	Yes	Yes	No	No	No	1343.3	928	371	64.8	25	11	35.2	36.6	485.2
63526	1297	No	845	No	Female	18		Yes	Urgent	No	Yes	No	No	Winter	No	Internal medicine	2014-01-28	0.2	167	2	Day (6am to 5 pm)	discharge at home											0	No	No	No	No	No	No	639.07	433	264.4	50	10	11	62.4	106.4	0
1136	1298	Yes	173	Yes	Male	56	ambulance/emergency medical transport	No	Urgent	No	No	No	No	Fall	Yes	Internal medicine	2012-09-24	0.4	528	1	Day (6am to 5 pm)	discharge at home	No	Direct	25								1	No	No	No	No	No	No	960.5	543	357.8	45	30	11	35.2	150	0
1142	1298	Yes	178	Yes	Male	56	ambulance/emergency medical transport	No	Urgent	No	No	No	No	Fall	Yes	Internal medicine	2012-09-25	0.2	321	2	Day (6am to 5 pm)	discharge at home	No	Direct	25								1	No	No	No	No	No	No	315.08	17.8	17.8	0	5	11	0	0	0
1180	1298	Yes	216	Yes	Male	56	ambulance/emergency medical transport	No	Urgent	No	No	No	No	Fall	No	Internal medicine	2012-10-25	0.2	170	4	Day (6am to 5 pm)	transfer extern hospital	No	Direct	25								2	No	No	No	No	No	No	997.4	486.6	424.2	89.8	15	11	62.4	0	0
1193	1298	Yes	229	Yes	Male	56	ambulance/emergency medical transport	No	Urgent	No	No	No	No	Fall	Yes	Internal medicine	2012-10-31	0.2	222	3	Day (6am to 5 pm)	discharge at home	No	Direct	25			12					1	Yes	No	No	No	No	No	936.46	521	437.6	69.8	30	11	0	0	83.4
1205	1298	Yes	242	Yes	Male	56	police/inprisonment	No	Semi-urgent	No	No	No	Yes	Fall	Yes	Internal medicine	2012-11-11	0.2	157	0	Day (6am to 5 pm)	transfer extern hospital	No	Direct	25						36		1	Yes	No	No	No	No	No	635.48	368.8	264.4	50	10	11	0	21	83.4
103573	1303	No	806	No	Male	54		Yes	Urgent	No	Yes	No	Yes	Winter	Yes	Surgery	2015-03-07	0	86	6	Day (6am to 5 pm)	discharge at home											3	Yes	Yes	No	No	No	No	385.37	418.4	239.8	45	25	11	0	45.2	133.6
53956	1304	No	927	Yes	Male	43		No	Urgent	No	No	No	No	Fall	Yes	Surgery	2013-10-16	5.8	476	3	Day (6am to 5 pm)	hospital admission											0	Yes	No	Yes	No	No	No	1785.91	1206.6	493.4	15	15	0	97.6	80.2	535.2
2223	1304	Yes	1249	No	Male	44	ambulance/emergency medical transport	No	High urgent	No	No	Yes	No	Winter	Yes	Surgery	2015-03-02	0.4	566	1	Evening (5pm to 10pm)	discharge at home	No	Direct	25								0	No	No	Yes	No	No	No	1898.98	1503.2	562.4	55	59.8	20	58.2	264	618.6
108955	1306	No	581	No	Male	48		No	Semi-urgent	No	Yes	No	No	Spring	No	Fast-Track	2015-04-27	0	219	1	Day (6am to 5 pm)	discharge at home											0	No	No	No	No	No	No	617.45	464.2	464.2	64.8	40	20	0	0	0
31128	1307	No	1281	No	Female	49		No	Urgent	No	Yes	No	No	Winter	No	Fast-Track	2013-02-13	0	87	3	Day (6am to 5 pm)	discharge at home											0	Yes	No	No	No	No	No	466.42	226.6	142	30	15	11	0	0	84.4
48724	1308	No	274	No	Male	44		No	Life-threatening	No	Yes	Yes	No	Sommer	No	Surgery	2013-08-22	0.2	295	4	Night (10pm to 6 am)	discharge at home											0	Yes	Yes	No	No	No	No	1203.49	816.4	317.6	50	25	11	97.6	153	248
70553	1309	No	839	No	Male	46		No	High urgent	No	No	No	Yes	Spring	Yes	Internal medicine	2014-04-12	0.2	403	6	Day (6am to 5 pm)	discharge at home											0	No	No	Yes	Yes	No	No	1915.93	1574.2	473.2	64.8	45	20	97.6	51.2	952
51480	1310	No	575	No	Male	46		No	Urgent	No	Yes	No	No	Sommer	No	Surgery	2013-09-20	0.2	279	5	Day (6am to 5 pm)	transfer extern hospital											0	No	Yes	No	No	Yes	No	1219.39	929.6	424.2	59.8	45	11	97.6	169	238.6
69279	1311	No	1190	No	Female	34		No	High urgent	No	No	No	Yes	Spring	Yes	Surgery	2014-03-30	0.2	187	0	Day (6am to 5 pm)	discharge at home											0	Yes	No	No	No	No	No	1827.39	1296.4	815	114.8	104.8	31	35.2	373.8	72.4
73972	1312	No	1129	No	Female	41		No	Urgent	No	Yes	No	Yes	Spring	No	Fast-Track	2014-05-18	0	53	0	Day (6am to 5 pm)	discharge at home											0	No	No	No	No	No	No	226.91	44.4	44.4	15	0	11	0	0	0
51581	1313	No	871	No	Male	43		No	Life-threatening	Yes	Yes	Yes	Yes	Sommer	No	Internal medicine	2013-09-21	0.2	269	6	Night (10pm to 6 am)	discharge at home											0	Yes	No	No	No	No	No	1828.52	1193.6	695.2	99.8	74.8	20	160.2	270.8	67.4
27096	1314	No	577	No	Female	41		No	Urgent	No	Yes	Yes	No	Winter	No	Surgery	2012-12-28	0.2	178	5	Evening (5pm to 10pm)	discharge at home											0	Yes	No	No	No	No	No	694.5	448.2	317.6	45	30	11	0	0	130.6
67978	1315	No	1004	Yes	Female	35		No	High urgent	No	Yes	No	Yes	Winter	Yes	Surgery	2014-03-16	4.8	146	0	Day (6am to 5 pm)	transfer extern hospital											0	Yes	Yes	No	No	No	No	723.59	598.4	159.8	40	10	11	97.6	202.8	138
68949	1315	No	965	Yes	Female	35		No	Urgent	No	No	No	No	Spring	No	Internal medicine	2014-03-27	15	689	4	Day (6am to 5 pm)	hospital admission											0	No	Yes	Yes	No	Yes	No	4265.95	2739	1303.4	79.8	274.4	29	35.2	480.2	920.2
108278	1315	No	870	Yes	Female	36		No	Urgent	No	No	No	No	Spring	Yes	Surgery	2015-04-20	46	570	1	Evening (5pm to 10pm)	transfer extern hospital											1	No	No	Yes	No	Yes	No	3188.74	2667.4	1132.6	144.8	149.8	31	216.8	746.2	572
63795	1318	No	483	No	Male	29		No	Urgent	No	Yes	No	No	Winter	No	Surgery	2014-01-31	0.2	191	5	Day (6am to 5 pm)	discharge at home											0	No	No	Yes	No	No	No	768.07	574.2	291	55	15	20	0	0	283.2
47917	1319	No	289	No	Male	43		No	High urgent	No	Yes	No	No	Sommer	No	Internal medicine	2013-08-13	0.2	238	2	Day (6am to 5 pm)	discharge at home											0	Yes	No	No	No	No	No	659.63	406.6	322.2	45	20	20	0	0	84.4
95179	1320	No	510	No	Male	32		No	Urgent	No	Yes	No	No	Fall	No	Ear-Nose-Throat	2014-12-16	0	114	2	Day (6am to 5 pm)	discharge at home											0	No	No	No	No	No	No	246.37	44.4	44.4	15	0	11	0	0	0
106785	1321	No	229	No	Female	56		No	Urgent	No	Yes	No	No	Spring	Yes	Internal medicine	2015-04-06	0.2	159	1	Evening (5pm to 10pm)	discharge at home											1	Yes	Yes	No	No	No	No	988.29	878.4	317.6	55	20	20	93.4	233.6	233.8
95970	1322	No	1068	No	Female	54		No	Urgent	No	Yes	No	No	Winter	No	Fast-Track	2014-12-24	0.2	282	3	Day (6am to 5 pm)	discharge at home											1	Yes	No	No	No	No	No	490.14	231.8	119.6	15	15	11	0	0	112.2
41446	1323	No	191	No	Male	41		No	Urgent	No	Yes	Yes	No	Spring	No	Surgery	2013-06-04	5.6	825	2	Evening (5pm to 10pm)	hospital admission											0	No	No	No	No	No	No	1066.26	415.2	97.6	15	15	11	97.6	219.8	0
51793	1324	No	605	No	Female	53		No	Urgent	No	Yes	No	No	Fall	No	Surgery	2013-09-23	0.2	331	1	Day (6am to 5 pm)	discharge at home											1	No	No	Yes	No	No	No	936.33	691.2	264.4	40	20	11	35.2	44.2	347.2
68074	1325	No	426	No	Female	46		No	High urgent	No	Yes	Yes	No	Winter	No	Internal medicine	2014-03-17	0.2	295	1	Evening (5pm to 10pm)	discharge at home											0	No	No	No	No	No	No	1118.91	595.8	388.8	64.8	30	11	97.6	109.4	0
1493	1326	Yes	524	Yes	Male	47	ambulance/emergency medical transport	No	High urgent	No	No	No	No	Sommer	Yes	Internal medicine	2013-07-26	22.8	275	1	Day (6am to 5 pm)	hospital admission	No	Direct	27								1	Yes	Yes	No	No	No	No	945.99	464.8	186.4	25	30	0	97.6	0	180.6
1509	1326	Yes	540	Yes	Male	47	previous medical contact	No	Urgent	No	No	Yes	No	Sommer	No	Internal medicine	2013-08-06	12.8	348	2	Evening (5pm to 10pm)	hospital admission	No	No	27	13							2	Yes	No	No	No	Yes	No	1493.84	1044.6	640.6	89.8	30	20	35.2	286.4	82.4
1601	1326	Yes	631	Yes	Male	47	ambulance/emergency medical transport	No	Urgent	No	No	No	Yes	Fall	Yes	Internal medicine	2013-10-13	4.8	200	0	Evening (5pm to 10pm)	hospital admission	No	No	13			5					4	Yes	No	No	No	No	No	1257.29	824.4	491	79.8	35	20	97.6	153.4	82.4
85090	1329	No	295	No	Male	44		No	High urgent	No	Yes	Yes	No	Sommer	No	Internal medicine	2014-09-05	3.4	327	5	Day (6am to 5 pm)	hospital admission											1	Yes	No	Yes	No	No	No	2281.19	1792	582	79.8	54.8	20	97.6	513.6	598.6
1034	1330	Yes	71	No	Male	56	previous medical contact	No	High urgent	No	No	No	No	Sommer	No	Internal medicine	2012-07-06	0	32	5	Day (6am to 5 pm)	discharge at home	No	Direct	25								2	No	No	No	No	No	No	702.87	335.4	335.4	50	30	11	0	0	0
1252	1330	Yes	288	No	Male	56	walk-In	No	Urgent	No	Yes	No	No	Fall	Yes	Internal medicine	2012-12-14	0.2	187	5	Evening (5pm to 10pm)	discharge at home	No	No	27								2	Yes	No	No	No	No	No	2462.49	1638	890.6	154.8	74.8	11	97.6	582.2	67.4
1321	1330	Yes	356	No	Male	56	previous medical contact	No	Urgent	No	No	No	No	Winter	Yes	Internal medicine	2013-02-01	10.2	290	5	Day (6am to 5 pm)	hospital admission	Yes	No	27	29		10					2	Yes	Yes	Yes	No	Yes	Yes	2724.37	2107.6	655	109.8	64.8	11	133	574.8	744.8
108583	1333	No	340	No	Male	43		No	Urgent	No	Yes	Yes	No	Spring	No	Surgery	2015-04-24	0.2	158	5	Night (10pm to 6 am)	discharge at home											0	No	No	No	No	No	No	501.13	270.8	252	30	5	11	19	0	0
19515	1334	No	301	No	Female	47		No	Urgent	No	Yes	No	No	Sommer	No	Surgery	2012-09-21	0.4	468	5	Day (6am to 5 pm)	discharge at home											0	No	No	Yes	Yes	No	No	1297.68	674.4	213.2	30	35	11	0	0	461.2
42858	1335	No	806	No	Male	54		No	High urgent	No	No	No	No	Sommer	No	Internal medicine	2013-06-21	11.6	220	5	Evening (5pm to 10pm)	hospital admission											1	Yes	No	No	No	No	No	836.3	600.8	97.6	10	20	0	97.6	218.4	187
55853	1336	No	1289	No	Male	20		No	Urgent	No	Yes	No	No	Fall	No	Fast-Track	2013-11-06	2	90	3	Day (6am to 5 pm)	discharge at home											0	Yes	No	No	No	No	No	671.25	358.8	308.8	64.8	10	22	0	0	50
1143	1337	Yes	179	No	Female	53	ambulance/emergency medical transport	No	Urgent	No	No	No	No	Fall	No	Surgery	2012-09-26	0.2	207	3	Day (6am to 5 pm)	discharge at home	No	No	24	27							1	Yes	Yes	No	No	No	No	1870.96	1141.2	515	79.8	69.8	11	62.4	202.6	361.2
34092	1338	No	1209	No	Female	48		No	Urgent	No	Yes	No	Yes	Winter	No	Ophthalmology	2013-03-16	0	331	6	Day (6am to 5 pm)	discharge at home											0	No	No	No	No	No	No	157.39	44.4	44.4	15	0	0	0	0	0
13303	1339	No	239	No	Male	52		No	High urgent	No	Yes	No	No	Sommer	Yes	Internal medicine	2012-06-28	0.4	599	4	Day (6am to 5 pm)	discharge at home											1	Yes	No	Yes	Yes	No	No	2618.62	2382.2	852.6	134.8	74.8	11	97.6	412.4	1019.6
75745	1339	No	12	No	Male	54		No	Urgent	No	Yes	No	No	Spring	No	Surgery	2014-06-04	0.2	149	3	Evening (5pm to 10pm)	discharge at home											1	Yes	No	No	No	No	No	303.28	201	151	45	0	0	0	0	50
33630	1341	No	133	No	Male	30		No	Urgent	No	Yes	No	No	Winter	Yes	Surgery	2013-03-11	0.2	152	1	Day (6am to 5 pm)	discharge at home											0	Yes	No	No	No	No	No	506.2	233	168.8	25	25	11	0	0	64.2
63286	1342	No	438	No	Female	47		No	High urgent	Yes	No	No	Yes	Winter	No	Internal medicine	2014-01-26	1.2	250	0	Day (6am to 5 pm)	hospital admission											1	Yes	No	No	No	No	No	1838.94	1322.4	699.6	109.8	74.8	11	54.2	506.6	62.2
99721	1343	No	674	No	Female	24		No	Urgent	No	Yes	No	No	Winter	No	Fast-Track	2015-01-28	0.2	176	3	Day (6am to 5 pm)	discharge at home											0	No	No	No	No	No	No	37.88	0	0	0	0	0	0	0	0
36052	1344	No	946	No	Female	34		No	Urgent	No	Yes	No	Yes	Spring	Yes	Fast-Track	2013-04-06	0	43	6	Day (6am to 5 pm)	discharge at home											0	No	No	No	No	No	No	333.9	157.8	157.8	30	0	11	0	0	0
44793	1344	No	782	No	Female	35		No	Urgent	No	Yes	Yes	No	Sommer	Yes	Surgery	2013-07-11	0	127	4	Evening (5pm to 10pm)	discharge at home											0	No	No	No	No	No	No	283.43	62.2	62.2	15	5	11	0	0	0
1476	1346	Yes	508	No	Male	38	previous medical contact	No	Urgent	No	No	No	No	Sommer	Yes	Internal medicine	2013-07-12	4	263	5	Day (6am to 5 pm)	hospital admission	No	No	29	15							2	Yes	No	No	No	No	No	1861.01	1376.4	582	79.8	54.8	22	35.2	676.6	82.4
69879	1347	No	592	No	Male	53		No	Urgent	No	No	Yes	Yes	Spring	No	Surgery	2014-04-06	0.2	370	0	Evening (5pm to 10pm)	discharge at home											1	No	No	Yes	No	No	No	1688.18	950.2	541.6	84.8	74.8	49	35.2	26	347.2
16074	1348	No	345	No	Male	47		No	High urgent	No	Yes	Yes	No	Sommer	No	Internal medicine	2012-08-03	0	424	5	Night (10pm to 6 am)	discharge at home											0	Yes	No	No	No	No	No	1509.85	637	246.6	50	5	11	160.2	163	67.4
1266	1349	Yes	302	No	Male	52	previous medical contact	No	High urgent	No	No	No	No	Winter	Yes	Internal medicine	2012-12-27	0.2	173	4	Evening (5pm to 10pm)	discharge at home	Yes	No	15								1	Yes	No	No	No	No	No	1155.56	671.6	459.8	84.8	35	11	35.2	109	67.4
1475	1349	Yes	507	No	Male	53	previous medical contact	No	High urgent	No	No	No	No	Sommer	No	Internal medicine	2013-07-11	13.2	419	4	Day (6am to 5 pm)	hospital admission	Yes	No	15	29							1	Yes	Yes	No	No	No	Yes	2127.38	1179.6	317.6	45	30	11	97.6	588.6	175.6
78232	1351	No	706	No	Male	48		No	High urgent	No	Yes	No	Yes	Sommer	No	Internal medicine	2014-06-29	0.2	91	0	Day (6am to 5 pm)	discharge at home											0	No	No	No	No	No	No	1057.19	703.6	491	64.8	50	20	97.6	115	0
37189	1352	No	64	No	Male	58		No	High urgent	No	Yes	No	Yes	Spring	No	Internal medicine	2013-04-20	0	112	6	Day (6am to 5 pm)	discharge at home											2	No	No	No	No	No	No	1027.14	634.4	411	69.8	20	20	97.6	125.6	0
86162	1353	No	81	No	Male	21		No	Urgent	No	Yes	No	No	Sommer	No	Fast-Track	2014-09-15	0	119	1	Evening (5pm to 10pm)	discharge at home											0	Yes	No	No	No	No	No	513.44	139.8	97.6	30	0	11	27.2	0	15
32977	1354	No	1237	No	Female	45		No	Urgent	No	Yes	No	No	Winter	Yes	Ear-Nose-Throat	2013-03-04	0.4	462	1	Day (6am to 5 pm)	discharge at home											0	No	No	Yes	No	No	No	1491.71	870	426.2	79.8	45	0	97.6	53	293.2
64952	1355	No	679	Yes	Male	43		No	High urgent	No	No	No	No	Winter	Yes	Internal medicine	2014-02-12	0.8	1061	3	Evening (5pm to 10pm)	hospital admission											0	No	No	No	No	No	No	546.8	308.4	299.8	40	30	29	0	8.6	0
101086	1356	No	361	No	Female	53		No	Urgent	No	Yes	No	No	Winter	No	Fast-Track	2015-02-11	0	85	3	Evening (5pm to 10pm)	discharge at home											1	No	No	No	No	No	No	315.73	175.6	175.6	35	0	11	0	0	0
33679	1357	No	1359	No	Male	41		No	Urgent	No	Yes	Yes	No	Winter	No	Surgery	2013-03-11	0	85	1	Evening (5pm to 10pm)	discharge at home											0	No	No	No	No	No	No	389	193.4	193.4	30	10	11	0	0	0
49983	1357	No	425	No	Male	42		No	Urgent	No	Yes	Yes	No	Sommer	Yes	Internal medicine	2013-09-03	0.2	226	2	Evening (5pm to 10pm)	discharge at home											0	No	No	No	No	No	No	953.12	576.2	388.8	69.8	25	11	97.6	89.8	0
1157	1359	Yes	193	No	Female	31	walk-In	No	Life-threatening	Yes	Yes	No	No	Fall	Yes	Internal medicine	2012-10-04	11.8	82	4	Day (6am to 5 pm)	hospital admission	Yes	No	30								0	No	No	No	No	Yes	No	259.35	392.2	145.8	0	0	0	0	246.6	0
1174	1359	Yes	211	No	Female	31	external hospital incl. psychiatric ward	No	High urgent	No	No	No	Yes	Fall	No	Surgery	2012-10-20	2.8	161	6	Evening (5pm to 10pm)	hospital admission	2	No				10					2	Yes	Yes	No	No	No	No	7202.6	966	0	0	0	0	0	751.6	214.4
54807	1361	No	1103	No	Male	28		No	Urgent	No	Yes	No	Yes	Fall	Yes	Fast-Track	2013-10-26	1	96	5	Day (6am to 5 pm)	discharge at home											0	Yes	No	No	No	No	No	809.55	471.2	386.6	69.8	10	22	0	0	84.4
31098	1362	No	1060	No	Male	46		No	High urgent	No	No	Yes	No	Winter	No	Internal medicine	2013-02-12	0.6	425	2	Night (10pm to 6 am)	hospital admission											0	Yes	No	Yes	No	No	No	1061.91	931	53.2	5	10	0	97.6	393.6	386.6
67819	1363	No	863	No	Male	52		No	Urgent	No	No	No	Yes	Winter	No	Internal medicine	2014-03-15	10	108	6	Day (6am to 5 pm)	other											1	No	No	No	No	No	No	360.98	259	17.8	5	0	0	0	241.4	0
45366	1364	No	106	No	Male	48		No	High urgent	No	Yes	No	No	Sommer	No	Surgery	2013-07-17	3	135	3	Day (6am to 5 pm)	transfer extern hospital											0	Yes	No	Yes	No	No	No	1302.65	1069.6	486.4	69.8	54.8	11	35.2	96.6	451.6
98535	1365	No	1230	No	Male	44		No	High urgent	No	Yes	Yes	No	Winter	No	Internal medicine	2015-01-16	0.2	193	5	Night (10pm to 6 am)	discharge at home											0	No	No	No	No	No	No	655.89	442.4	317.6	59.8	15	11	35.2	89.6	0
48018	1366	No	989	No	Female	50		No	Urgent	No	No	No	No	Sommer	No	Internal medicine	2013-08-14	14.2	320	3	Day (6am to 5 pm)	hospital admission											1	No	No	No	Yes	Yes	No	13633.1	3011.8	1054.6	124.8	159.6	20	467.6	756.6	733
54298	1367	No	103	No	Female	41		No	Urgent	No	Yes	No	Yes	Fall	Yes	Surgery	2013-10-19	0.2	185	6	Evening (5pm to 10pm)	discharge at home											0	Yes	No	No	No	No	No	540.07	263.2	159.8	35	15	11	19	0	84.4
98701	1367	No	960	No	Female	42		No	Urgent	No	Yes	No	Yes	Winter	No	Fast-Track	2015-01-18	2.4	458	0	Day (6am to 5 pm)	hospital admission											0	Yes	No	No	Yes	No	No	1156.51	738.4	186.4	30	25	11	35.2	10.6	506
93628	1369	No	973	No	Male	49		No	Semi-urgent	No	Yes	Yes	No	Fall	Yes	Internal medicine	2014-12-01	0.2	189	1	Day (6am to 5 pm)	discharge at home											0	No	No	No	No	No	No	432.82	195.2	0	0	0	0	35.2	160	0
47327	1370	No	1251	No	Male	27		Yes	Life-threatening	Yes	No	No	No	Sommer	No	Surgery	2013-08-06	1.4	99	2	Day (6am to 5 pm)	hospital admission											0	No	No	Yes	No	No	No	2299.01	2145	88.8	5	20	0	97.6	572.8	1385.6
96999	1371	No	354	No	Female	33		No	Urgent	No	Yes	Yes	Yes	Winter	No	Ear-Nose-Throat	2015-01-03	2.4	100	6	Night (10pm to 6 am)	hospital admission											0	No	No	No	No	No	No	357.37	166.8	115.4	35	0	11	0	51.2	0
2178	1372	Yes	1205	No	Female	39	previous medical contact	No	Urgent	Yes	No	No	Yes	Winter	Yes	Surgery	2015-02-01	24.8	824	0	Day (6am to 5 pm)	hospital admission	Yes	No	29	13							0	Yes	No	Yes	Yes	No	No	3022.1	2611	644.2	0	69.8	0	93.4	592.8	1280.4
2309	1372	Yes	1334	No	Female	39	previous medical contact	No	Urgent	No	No	No	No	Spring	No	Surgery	2015-04-28	2	523	2	Day (6am to 5 pm)	hospital admission	Yes	No				12					0	No	No	No	No	No	No	1062.4	818.8	511	74.8	40	31	35.2	272.6	0
22412	1374	No	172	No	Male	38		No	High urgent	No	Yes	Yes	No	Fall	No	Surgery	2012-10-30	0.2	144	2	Evening (5pm to 10pm)	discharge at home											0	No	No	Yes	No	No	No	1081.57	586.6	295.2	20	30	20	8.2	0	283.2
40101	1375	No	669	No	Male	59		Yes	High urgent	No	Yes	No	No	Spring	No	Surgery	2013-05-21	3.2	268	2	Day (6am to 5 pm)	transfer extern hospital											1	No	No	No	No	No	No	517.47	200	17.8	5	0	0	35.2	147	0
56351	1376	No	662	No	Male	44		No	Semi-urgent	No	Yes	No	No	Fall	No	Surgery	2013-11-11	0	131	1	Evening (5pm to 10pm)	discharge at home											0	Yes	No	No	No	No	No	389.16	365.4	17.8	5	0	0	35.2	279.2	33.2
79222	1377	No	15	No	Male	54		No	High urgent	No	Yes	No	No	Sommer	Yes	Internal medicine	2014-07-09	0.2	264	3	Day (6am to 5 pm)	discharge at home											3	No	No	No	No	No	No	982.18	779	499.8	84.8	30	11	97.6	181.6	0
57533	1378	No	84	No	Female	43		No	Urgent	No	Yes	No	No	Fall	No	Surgery	2013-11-25	0.2	330	1	Day (6am to 5 pm)	discharge at home											0	Yes	No	No	No	No	No	669.46	473.2	409	35	10	11	0	0	64.2
37029	1379	No	176	No	Male	38		Yes	High urgent	No	No	No	No	Spring	No	Surgery	2013-04-17	0.2	396	3	Evening (5pm to 10pm)	discharge at home											0	Yes	No	No	No	No	No	1161.6	612	477.6	94.8	30	31	0	0	134.6
1123	1380	Yes	160	No	Female	48	previous medical contact	No	High urgent	Yes	No	No	No	Sommer	No	Internal medicine	2012-09-12	0.2	154	3	Evening (5pm to 10pm)	discharge at home	No	No	27								0	No	No	No	No	No	No	1131.61	578.4	402.2	79.8	10	11	97.6	78.6	0
77493	1381	No	203	No	Male	20		No	Urgent	No	Yes	Yes	Yes	Sommer	No	Surgery	2014-06-22	1	472	0	Night (10pm to 6 am)	discharge at home											0	No	Yes	No	No	Yes	No	1824.33	1331.6	513	69.8	64.8	11	35.2	306	477.2
42934	1382	No	781	No	Male	27		No	High urgent	No	Yes	Yes	No	Sommer	No	Internal medicine	2013-06-21	0.2	207	5	Night (10pm to 6 am)	discharge at home											0	No	No	No	No	No	No	1282.04	914.2	579.8	99.8	40	11	97.6	236.8	0
1025	1383	Yes	60	No	Female	40	external hospital incl. psychiatric ward	No	High urgent	No	No	Yes	No	Sommer	No	Internal medicine	2012-06-28	4.6	221	4	Night (10pm to 6 am)	hospital admission	No	No	13	29	30						5	Yes	No	No	No	No	No	1531.62	888.8	602.2	69.8	59.8	29	0	224.4	62.2
105117	1384	No	1058	No	Female	29		No	Urgent	No	Yes	No	Yes	Spring	Yes	Surgery	2015-03-22	0	89	0	Day (6am to 5 pm)	discharge at home											0	No	No	No	No	No	No	440.62	317.6	317.6	50	25	11	0	0	0
62278	1385	No	945	No	Female	37		Yes	Urgent	No	Yes	Yes	No	Winter	Yes	Ophthalmology	2014-01-14	0	77	2	Evening (5pm to 10pm)	discharge at home											0	No	No	No	No	No	No	121.67	44.4	44.4	15	0	0	0	0	0
97407	1386	No	744	No	Female	48		No	Urgent	No	Yes	No	No	Winter	No	Internal medicine	2015-01-05	0.2	160	1	Day (6am to 5 pm)	discharge at home											1	No	No	No	No	No	No	712.37	506.8	326.6	60	20	29	93.4	87	0
28468	1387	No	1030	No	Male	50		No	Urgent	No	Yes	No	Yes	Winter	No	Surgery	2013-01-12	0.2	268	6	Day (6am to 5 pm)	discharge at home											1	Yes	Yes	Yes	No	No	No	2392.67	2125.2	708.4	99.8	89.8	11	35.2	62	1319.6
27390	1388	No	129	No	Female	52		No	High urgent	No	No	Yes	No	Winter	No	Surgery	2013-01-01	0.2	199	2	Night (10pm to 6 am)	transfer extern hospital											1	No	No	Yes	No	No	No	865.62	602.8	195.4	40	20	11	62.4	62	283.2
91480	1389	No	1070	No	Male	28		No	High urgent	No	No	Yes	Yes	Fall	Yes	Internal medicine	2014-11-08	0.4	437	6	Night (10pm to 6 am)	discharge at home											0	No	No	No	No	No	No	1361.81	396.2	213.2	35	30	11	58.2	125	0
1521	1390	Yes	552	No	Male	50	walk-In	No	High urgent	No	Yes	No	No	Sommer	Yes	Internal medicine	2013-08-15	5.8	178	4	Day (6am to 5 pm)	hospital admission	No	No	28								1	No	No	Yes	No	No	No	1032.29	882.4	151	25	20	0	97.6	117.6	516.2
2184	1390	Yes	1211	No	Male	52	previous medical contact	No	High urgent	No	No	Yes	No	Winter	No	Internal medicine	2015-02-03	15.6	358	2	Evening (5pm to 10pm)	hospital admission	No	No	28	15	14						1	No	No	Yes	No	Yes	No	1229.78	1010.8	17.8	0	5	0	93.4	415	484.6
29137	1392	No	1298	No	Male	50		No	Urgent	No	Yes	Yes	Yes	Winter	No	Fast-Track	2013-01-20	0.2	198	0	Evening (5pm to 10pm)	discharge at home											2	No	No	No	No	No	No	900.37	637.2	335.4	65	20	11	35.2	266.6	0
80514	1393	No	912	No	Male	40		No	Urgent	No	Yes	Yes	No	Sommer	No	Ophthalmology	2014-07-21	0	304	1	Evening (5pm to 10pm)	discharge at home											0	No	No	No	No	No	No	130.92	44.4	44.4	15	0	0	0	0	0
12895	1394	No	1249	No	Female	44		No	Urgent	No	No	No	No	Sommer	No	Surgery	2012-06-22	0	1440	5	Day (6am to 5 pm)	discharge at home											0	No	No	Yes	No	No	No	986.96	645	326.6	55	25	11	35.2	0	283.2
53509	1395	No	75	No	Male	23		No	Semi-urgent	No	Yes	No	No	Fall	No	Internal medicine	2013-10-11	0.2	302	5	Evening (5pm to 10pm)	discharge at home											0	No	No	No	No	No	No	1575.44	938.8	557.4	79.8	64.8	20	97.6	283.6	0
38369	1396	No	1206	No	Male	45		No	Urgent	No	Yes	Yes	No	Spring	No	Ophthalmology	2013-05-02	0	62	4	Evening (5pm to 10pm)	discharge at home											0	No	No	No	No	No	No	67.98	0	0	0	0	0	0	0	0
102684	1397	No	240	No	Female	51		No	Urgent	No	Yes	Yes	No	Winter	No	Surgery	2015-02-26	0	40	4	Evening (5pm to 10pm)	discharge at home											1	No	No	No	No	No	No	105.9	0	0	0	0	0	0	0	0
82751	1398	No	1290	No	Male	35		No	Urgent	No	Yes	No	No	Sommer	Yes	Surgery	2014-08-11	0	70	1	Evening (5pm to 10pm)	discharge at home											0	Yes	Yes	No	No	No	No	570.66	344.2	151	35	10	11	0	26	167.2
75858	1399	No	1220	No	Male	51		No	Urgent	No	Yes	Yes	No	Spring	Yes	Internal medicine	2014-06-05	0.2	237	4	Evening (5pm to 10pm)	discharge at home											7	No	No	No	No	No	No	1161.55	715	522	74.8	59.8	11	97.6	95.4	0
83734	1400	No	993	No	Male	54		No	Urgent	No	No	No	Yes	Sommer	No	Surgery	2014-08-23	2	314	6	Day (6am to 5 pm)	hospital admission											1	Yes	No	No	No	No	No	809.84	332.2	168.8	45	5	0	35.2	62	66.4
63126	1401	No	969	No	Female	44		No	Urgent	No	Yes	No	No	Winter	Yes	Surgery	2014-01-23	0.2	211	4	Evening (5pm to 10pm)	discharge at home											1	Yes	Yes	No	No	No	No	825.5	693	334.6	40	15	20	35.2	70.8	252.4
88848	1402	No	107	No	Male	44		No	Urgent	No	Yes	Yes	Yes	Fall	Yes	Internal medicine	2014-10-11	10.8	216	6	Evening (5pm to 10pm)	hospital admission											4	Yes	No	No	No	No	No	2131.48	1624.6	562	84.8	50	20	0	985.2	77.4
81260	1403	No	437	No	Female	36		Yes	Semi-urgent	No	Yes	No	No	Sommer	Yes	Fast-Track	2014-07-28	0	431	1	Day (6am to 5 pm)	discharge at home											0	No	No	No	No	No	No	248.47	62.2	62.2	20	0	11	0	0	0
25372	1404	No	792	No	Male	37		No	Urgent	No	Yes	Yes	Yes	Fall	No	Surgery	2012-12-08	0	94	6	Night (10pm to 6 am)	discharge at home											0	Yes	No	No	No	No	No	592.1	295.2	228.8	45	5	11	0	0	66.4
34835	1405	No	375	No	Male	47		No	Urgent	No	Yes	No	Yes	Spring	Yes	Ophthalmology	2013-03-24	0	54	0	Day (6am to 5 pm)	discharge at home											0	No	No	No	No	No	No	230.81	44.4	44.4	15	0	0	0	0	0
99873	1405	No	459	No	Male	49		No	High urgent	No	Yes	Yes	No	Winter	Yes	Internal medicine	2015-01-30	0.2	233	5	Night (10pm to 6 am)	discharge at home											0	No	No	No	No	No	No	1554.48	943.2	677.4	104.8	64.8	31	93.4	172.4	0
11471	1407	No	291	No	Female	38		No	Semi-urgent	No	Yes	Yes	Yes	Spring	No	Internal medicine	2012-06-02	0	1440	6	Night (10pm to 6 am)	discharge at home											0	No	No	No	No	No	No	522.07	106.6	106.6	25	10	11	0	0	0
2138	1408	Yes	1162	No	Male	41	previous medical contact	No	High urgent	No	No	No	Yes	Winter	No	Internal medicine	2014-12-21	0.4	689	0	Day (6am to 5 pm)	discharge at home	Yes	No	16								1	No	No	Yes	No	No	No	2571.98	1948.8	442	69.8	45	20	131.2	244	1131.6
74465	1409	No	804	No	Female	43		No	Urgent	No	Yes	No	No	Spring	No	Surgery	2014-05-23	0	119	5	Day (6am to 5 pm)	discharge at home											0	Yes	Yes	No	No	No	No	1010.28	573.2	195.4	60	0	0	99.2	0	278.6
39768	1410	No	1050	Yes	Female	46		Yes	Urgent	No	Yes	Yes	No	Spring	No	Internal medicine	2013-05-17	0.4	646	5	Night (10pm to 6 am)	discharge at home											0	No	Yes	Yes	Yes	No	No	2645.33	2043	601.8	129.8	35	22	116.6	151	1173.6
1217	1411	Yes	254	No	Male	54	previous medical contact	No	Urgent	No	No	No	No	Fall	Yes	Surgery	2012-11-19	0	66	1	Evening (5pm to 10pm)	discharge at home	No	No	13			5					3	No	No	No	No	No	No	446.29	195.4	195.4	40	20	11	0	0	0
1606	1411	Yes	636	No	Male	55	walk-In	No	Urgent	No	Yes	No	No	Fall	Yes	Internal medicine	2013-10-16	16	684	3	Day (6am to 5 pm)	hospital admission	No	No	13	29		5					7	Yes	Yes	No	No	Yes	No	2923.4	1838.6	806.8	129.8	64.8	11	62.4	590.2	379.2
1638	1411	Yes	668	No	Male	55	police/inprisonment	No	Urgent	No	No	No	Yes	Fall	Yes	Internal medicine	2013-11-17	1	783	0	Evening (5pm to 10pm)	hospital admission	No	Direct	23	27							7	Yes	No	No	No	No	No	2586.91	732.4	593	99.8	54.8	11	0	77.2	62.2
1744	1411	Yes	775	No	Male	55	previous medical contact	No	Urgent	No	No	No	No	Winter	No	Surgery	2014-02-14	33.6	443	5	Day (6am to 5 pm)	hospital admission	No	No	13			5					7	Yes	No	No	No	No	No	1973.73	737.8	515.4	35	40	11	0	66	156.4
1946	1411	Yes	975	No	Male	56	ambulance/emergency medical transport	No	Life-threatening	No	No	No	No	Sommer	Yes	Surgery	2014-07-23	0.2	259	3	Day (6am to 5 pm)	discharge at home	No	No	29								7	No	No	No	No	No	No	1182.07	607.6	388.8	45	50	11	0	219	0
1947	1411	Yes	976	No	Male	56	ambulance/emergency medical transport	No	High urgent	Yes	No	No	No	Sommer	Yes	Internal medicine	2014-07-24	2.4	242	4	Evening (5pm to 10pm)	hospital admission	No	No	29								7	No	No	No	No	No	Yes	1360.11	251.2	251.2	0	15	0	0	0	0
80166	1417	No	890	No	Male	46		No	Urgent	No	Yes	No	No	Sommer	No	Internal medicine	2014-07-18	0.2	186	5	Evening (5pm to 10pm)	discharge at home											0	Yes	No	No	No	No	No	933.86	663.2	375.6	55	25	20	35.2	185	67.4
80162	1418	No	459	Yes	Female	49		No	Urgent	No	Yes	No	No	Sommer	Yes	Surgery	2014-07-18	0.2	246	5	Evening (5pm to 10pm)	discharge at home											1	Yes	No	No	No	No	No	1297.35	873.8	575.2	50	99.8	11	97.6	133.4	67.4
1324	1419	Yes	359	Yes	Male	55	ambulance/emergency medical transport	No	Urgent	No	No	No	No	Winter	Yes	Internal medicine	2013-02-08	0.2	181	5	Day (6am to 5 pm)	discharge at home	Yes	Direct	25								2	Yes	No	No	No	No	No	1082.61	743	411	69.8	20	20	97.6	167	67.4
1567	1419	Yes	597	Yes	Male	56	ambulance/emergency medical transport	No	Urgent	No	No	No	No	Sommer	Yes	Internal medicine	2013-09-16	40	414	5	Day (6am to 5 pm)	hospital admission	No	Direct	25			10					4	Yes	No	Yes	No	No	No	2378.42	2032	575.2	84.8	64.8	11	171.4	426.2	859.2
1711	1419	Yes	742	Yes	Male	56	walk-In	No	Urgent	No	Yes	No	No	Winter	Yes	Internal medicine	2014-01-24	0.4	405	5	Day (6am to 5 pm)	discharge at home	No	No	15	27							4	Yes	Yes	No	No	No	No	2562.67	1789.4	660.8	109.8	35	29	97.6	495.4	535.4
1724	1419	Yes	753	Yes	Male	56	walk-In	No	Urgent	No	Yes	No	Yes	Winter	No	Internal medicine	2014-02-01	3.8	360	6	Day (6am to 5 pm)	hospital admission	No	Indirect	27	19							4	Yes	Yes	No	No	No	No	2235.67	1564	674	104.8	54.8	11	35.2	460.4	394.2
39938	1423	No	599	No	Male	41		No	Urgent	No	No	No	No	Spring	No	Internal medicine	2013-05-20	4.8	389	1	Day (6am to 5 pm)	hospital admission											0	No	No	Yes	No	No	No	1280.65	885.4	239.8	40	30	0	0	98	547.8
1232	1424	Yes	268	No	Female	21	ambulance/emergency medical transport	No	Life-threatening	Yes	No	No	No	Fall	No	Internal medicine	2012-11-30	1	50	5	Day (6am to 5 pm)	hospital admission	No	Direct	25						31		0	No	No	Yes	No	No	No	1003.62	714.4	17.8	0	5	0	0	392.6	304.2
59408	1425	No	90	No	Male	44		No	Urgent	No	Yes	Yes	No	Fall	No	Surgery	2013-12-16	2.8	167	1	Evening (5pm to 10pm)	hospital admission											0	No	No	No	No	No	No	337.93	137.8	0	0	0	0	0	137.8	0
38286	1426	No	624	No	Male	54		No	Semi-urgent	No	Yes	Yes	No	Spring	Yes	Ear-Nose-Throat	2013-05-01	0	22	3	Evening (5pm to 10pm)	discharge at home											1	No	No	No	No	No	No	75.7	0	0	0	0	0	0	0	0
20023	1427	No	1101	No	Female	49		No	Urgent	No	Yes	No	No	Fall	No	Internal medicine	2012-09-28	0.2	210	5	Day (6am to 5 pm)	discharge at home											0	No	No	No	No	No	No	933.8	539.4	375.6	74.8	5	11	62.4	101.6	0
84549	1428	No	56	No	Male	44		No	High urgent	No	No	Yes	No	Sommer	Yes	Surgery	2014-08-29	12.8	456	5	Evening (5pm to 10pm)	hospital admission											0	Yes	No	Yes	No	Yes	No	3757.85	3143.6	979.4	114.8	139.8	40	62.4	123.8	1978.2
104862	1429	No	596	No	Female	32		No	Urgent	No	Yes	Yes	No	Winter	No	Surgery	2015-03-19	0	94	4	Evening (5pm to 10pm)	discharge at home											0	No	No	No	No	No	No	274.1	175.6	175.6	30	5	11	0	0	0
1192	1430	Yes	228	No	Female	59	walk-In	No	Urgent	No	Yes	No	No	Fall	No	Surgery	2012-10-31	0.2	246	3	Day (6am to 5 pm)	discharge at home	No	No				12					4	No	No	No	No	No	No	586.18	194.6	186.4	40	15	11	8.2	0	0
66649	1431	No	1023	No	Female	52		No	Semi-urgent	No	Yes	No	No	Winter	Yes	Fast-Track	2014-03-03	0	108	1	Evening (5pm to 10pm)	discharge at home											1	No	No	No	No	No	No	564.55	443.8	433.2	99.8	10	0	0	10.6	0
86559	1432	No	696	No	Male	50		No	High urgent	No	Yes	No	No	Sommer	No	Surgery	2014-09-19	0.2	336	5	Evening (5pm to 10pm)	discharge at home											1	Yes	No	No	No	No	No	1154.73	381	331	79.8	15	11	0	0	50
43140	1433	No	359	No	Male	55		No	High urgent	Yes	No	No	No	Sommer	No	Surgery	2013-06-24	9.8	165	1	Evening (5pm to 10pm)	hospital admission											1	No	No	No	No	No	No	883.34	589.2	467.2	60	25	11	70.6	51.2	0
73102	1434	No	731	No	Male	18		No	Urgent	No	Yes	Yes	No	Spring	No	Surgery	2014-05-09	0	71	5	Night (10pm to 6 am)	discharge at home											0	Yes	No	No	No	No	No	520.66	301.2	228.8	25	25	11	0	0	72.4
65636	1435	No	706	Yes	Male	48		No	Urgent	No	No	No	No	Winter	Yes	Surgery	2014-02-20	12	467	4	Day (6am to 5 pm)	hospital admission											0	Yes	Yes	No	Yes	No	No	1917.45	1248.6	364	74.8	35	11	35.2	76.2	772.8
81688	1436	No	1168	No	Female	48		No	Non-urgent	No	Yes	No	No	Sommer	Yes	Fast-Track	2014-08-01	0.8	99	5	Day (6am to 5 pm)	discharge at home											0	Yes	No	No	No	No	No	886.66	312.6	142	25	20	11	35.2	62	73.2
1020	1437	Yes	57	Yes	Male	26	walk-In	No	High urgent	No	Yes	Yes	No	Sommer	Yes	Surgery	2012-06-27	8	1015	3	Evening (5pm to 10pm)	hospital admission	Yes	Direct	29			8					0	Yes	Yes	No	No	No	No	1168.6	1086.2	142.6	10	5	0	0	554.6	389.2
1337	1437	Yes	372	Yes	Male	27	walk-In	No	Urgent	No	Yes	Yes	No	Winter	Yes	Surgery	2013-02-21	0.2	183	4	Day (6am to 5 pm)	discharge at home	No	No				12					0	Yes	No	No	No	No	No	567.25	314.8	246.6	50	5	11	0	0	68.2
1344	1437	Yes	379	Yes	Male	27	walk-In	No	High urgent	No	Yes	No	Yes	Winter	Yes	Surgery	2013-03-02	21	251	6	Day (6am to 5 pm)	hospital admission	Yes	Direct	28	29		8					0	No	Yes	Yes	No	No	No	3942.22	1622.4	424.2	50	54.8	11	35.2	431.6	731.4
1397	1437	Yes	431	Yes	Male	27		No	Urgent	No	No	No	No	Spring	Yes	Surgery	2013-04-16	0.2	379	2	Day (6am to 5 pm)	discharge at home	Yes	No	27								0	Yes	Yes	No	No	No	No	580.02	501.2	204.2	59.8	0	0	0	0	296.8
1409	1437	Yes	445	Yes	Male	27	previous medical contact	No	Urgent	No	No	No	No	Spring	Yes	Internal medicine	2013-05-01	9	167	6	Evening (5pm to 10pm)	hospital admission	Yes	No	28	29							0	Yes	Yes	Yes	No	No	No	3125.92	2935.2	1245.4	179.6	69.8	33	16.4	122.4	1551
1538	1437	Yes	568	Yes	Male	28	walk-In	No	Urgent	No	Yes	No	No	Sommer	Yes	Fast-Track	2013-08-29	0.4	464	4	Day (6am to 5 pm)	not specified	Yes	No	15								0	Yes	No	No	No	No	No	100.03	67.4	0	0	0	0	0	0	67.4
1558	1437	Yes	588	Yes	Male	28	external hospital incl. psychiatric ward	No	Urgent	No	No	No	No	Sommer	Yes	Internal medicine	2013-09-11	14.8	598	3	Day (6am to 5 pm)	hospital admission	2	No	15	29							0	No	Yes	No	No	No	No	2508.07	1499	1101.2	69.8	244.6	0	97.6	106.6	193.6
1678	1437	Yes	708	Yes	Male	28	walk-In	No	Urgent	No	Yes	Yes	No	Winter	Yes	Surgery	2013-12-30	2	253	1	Evening (5pm to 10pm)	hospital admission	Yes	Direct	13	29							0	No	No	No	No	No	No	1523.49	788.6	646.2	79.8	89.8	20	35.2	107	0
2030	1437	Yes	1058	Yes	Male	29	ambulance/emergency medical transport	No	Urgent	No	No	No	No	Fall	No	Internal medicine	2014-10-09	0.8	548	4	Day (6am to 5 pm)	discharge at home	Yes	Direct	25								0	No	No	No	No	No	No	1540.69	766.8	433	64.8	45	20	35.2	298.6	0
2326	1437	Yes	1352	Yes	Male	29	walk-In	No	High urgent	No	Yes	Yes	Yes	Spring	Yes	Internal medicine	2015-05-10	2.6	271	0	Evening (5pm to 10pm)	hospital admission	Yes	No	15	29							0	Yes	No	No	No	No	No	1662.2	1554.4	704	104.8	69.8	20	93.4	679.6	77.4
80567	1447	No	1009	No	Female	45		No	High urgent	No	Yes	No	No	Sommer	No	Surgery	2014-07-22	0	87	2	Day (6am to 5 pm)	hospital admission											0	No	No	No	No	No	No	435.74	238.6	115.4	20	15	11	35.2	88	0
84503	1448	No	890	No	Male	46		No	High urgent	No	No	No	Yes	Sommer	Yes	Internal medicine	2014-08-30	0.2	183	6	Day (6am to 5 pm)	discharge at home											0	No	No	No	No	No	No	927.04	549.8	415.4	74.8	30	11	62.4	72	0
36101	1449	No	144	No	Female	46		No	Urgent	No	Yes	No	Yes	Spring	No	Fast-Track	2013-04-07	0	116	0	Day (6am to 5 pm)	discharge at home											0	No	No	No	No	No	No	373.44	149.6	44.4	10	5	11	35.2	70	0
63163	1450	No	143	No	Male	58		No	Urgent	No	Yes	No	No	Winter	No	Surgery	2014-01-24	0	85	5	Day (6am to 5 pm)	discharge at home											1	No	No	No	No	No	No	630.13	339	339	40	15	11	0	0	0
16698	1451	No	695	No	Male	40		No	Urgent	No	Yes	No	No	Sommer	No	Surgery	2012-08-14	0.2	191	2	Day (6am to 5 pm)	discharge at home											0	Yes	No	No	No	No	No	627.44	313.4	228.8	35	15	11	0	0	84.4
36562	1452	No	1358	No	Female	49		Yes	High urgent	No	No	No	No	Spring	No	Surgery	2013-04-12	3.8	319	5	Day (6am to 5 pm)	hospital admission											2	Yes	No	No	No	No	No	1072.82	723.8	319.6	55	40	20	97.6	206.2	100.4
20949	1453	No	687	Yes	Female	50		No	Urgent	No	No	No	No	Fall	Yes	Internal medicine	2012-10-10	0	113	3	Evening (5pm to 10pm)	transfer extern hospital											4	No	No	No	No	No	No	131.27	0	0	0	0	0	0	0	0
68807	1453	No	1220	Yes	Female	51		No	Urgent	No	No	Yes	No	Spring	Yes	Internal medicine	2014-03-25	0.2	398	2	Night (10pm to 6 am)	transfer extern hospital											2	No	No	No	No	Yes	No	1511.71	469.8	450.8	55	59.8	20	19	0	0
92665	1455	No	62	Yes	Male	52		No	High urgent	No	No	No	No	Fall	Yes	Surgery	2014-11-19	4	441	3	Day (6am to 5 pm)	transfer extern hospital											7	Yes	No	Yes	No	No	No	2799.77	2019.8	966	89.8	169.6	20	35.2	459	559.6
89386	1456	No	389	No	Male	24		No	Urgent	No	Yes	No	No	Fall	No	Fast-Track	2014-10-17	0	134	5	Day (6am to 5 pm)	discharge at home											0	Yes	No	No	No	No	No	540.35	201	133.2	30	10	11	0	0	67.8
98050	1457	No	440	No	Male	53		Yes	Urgent	No	Yes	Yes	Yes	Winter	No	Surgery	2015-01-11	0.2	153	0	Night (10pm to 6 am)	discharge at home											1	No	No	No	No	No	No	623.15	221.8	221.8	30	10	11	0	0	0
1367	1458	Yes	401	No	Male	38	walk-In	No	High urgent	No	Yes	Yes	No	Spring	Yes	Internal medicine	2013-03-28	0.8	1145	4	Evening (5pm to 10pm)	not specified	No	No	24						34		0	Yes	No	No	No	No	No	1534.2	723.2	291	60	10	11	97.6	267	67.4
1733	1458	Yes	764	No	Male	39	ambulance/emergency medical transport	No	High urgent	No	No	No	Yes	Winter	No	Surgery	2014-02-08	0.2	333		Day (6am to 5 pm)	other	No	Indirect				1	10		33	32	0	Yes	No	Yes	No	Yes	No	3587.79	1400.2	459.8	74.8	45	11	0	155.8	784.8
35382	1460	No	1004	No	Male	35		No	Semi-urgent	No	Yes	No	Yes	Spring	No	Fast-Track	2013-03-31	0	172	0	Day (6am to 5 pm)	discharge at home											0	No	No	No	No	No	No	523.62	355	175.6	35	0	11	89	90.6	0
39261	1461	No	581	No	Male	48		No	Life-threatening	No	Yes	No	Yes	Spring	No	Internal medicine	2013-05-12	0.2	144	0	Evening (5pm to 10pm)	discharge at home											0	No	No	No	No	No	No	1001.83	657.4	415.4	74.8	30	11	97.6	144.4	0
80924	1462	No	665	No	Male	45		No	Urgent	No	Yes	No	Yes	Sommer	No	Fast-Track	2014-07-26	0	120	6	Day (6am to 5 pm)	discharge at home											0	No	No	No	No	No	No	302.52	80	80	25	0	11	0	0	0
17379	1463	No	844	Yes	Male	35		No	Urgent	Yes	No	No	No	Sommer	Yes	Surgery	2012-08-22	0.2	281	3	Day (6am to 5 pm)	discharge at home											0	Yes	Yes	Yes	No	No	No	2664.81	1858.4	642	84.8	74.8	11	35.2	155	1026.2
72041	1463	No	1008	Yes	Male	37		No	High urgent	No	No	Yes	Yes	Spring	Yes	Internal medicine	2014-04-26	0	122	6	Evening (5pm to 10pm)	discharge at home											0	No	No	No	No	No	No	938.29	522	522	74.8	59.8	11	0	0	0
1982	1465	Yes	1012	No	Male	27		No	Urgent	No	No	Yes	No	Sommer	No	Fast-Track	2014-08-29	0	267	5	Evening (5pm to 10pm)	discharge at home	No	No									0	No	No	No	No	No	No	443.02	239.8	239.8	20	50	11	0	0	0
45812	1466	No	1287	No	Female	59		Yes	High urgent	No	Yes	No	Yes	Sommer	No	Internal medicine	2013-07-21	0.2	278	0	Day (6am to 5 pm)	discharge at home											1	No	No	No	No	No	No	1202.15	730	513	94.8	40	20	97.6	119.4	0
92786	1467	No	976	No	Female	56		Yes	Urgent	No	No	No	No	Fall	No	Internal medicine	2014-11-20	0.2	391	4	Day (6am to 5 pm)	discharge at home											1	No	No	No	No	No	No	1809.05	1068.4	593	79.8	74.8	11	93.4	382	0
22124	1468	No	288	No	Male	56		No	Urgent	No	Yes	No	No	Fall	No	Surgery	2012-10-26	0.2	389	5	Day (6am to 5 pm)	discharge at home											1	Yes	No	Yes	No	No	No	1754.33	1350.6	493.6	50	25	11	160.2	134.4	562.6
2146	1469	Yes	1172	No	Male	47	external hospital incl. psychiatric ward	No	Urgent	No	No	No	Yes	Winter	No	Surgery	2014-12-28	3	216	0	Day (6am to 5 pm)	hospital admission	No	No				1	3				4	Yes	No	No	No	No	No	3295.02	395.8	17.8	0	5	0	58.2	242.6	77.4
26733	1470	No	1302	No	Male	45		No	Urgent	No	Yes	No	No	Winter	No	Surgery	2012-12-24	0	107	1	Day (6am to 5 pm)	discharge at home											0	No	No	No	No	No	No	131.27	0	0	0	0	0	0	0	0
42496	1471	No	742	No	Female	56		No	Urgent	No	Yes	Yes	No	Spring	No	Ophthalmology	2013-06-17	0	139	1	Evening (5pm to 10pm)	discharge at home											1	No	No	No	No	No	No	212.99	80	80	20	5	0	0	0	0
69893	1472	No	298	No	Male	44		No	Urgent	No	Yes	Yes	Yes	Spring	Yes	Internal medicine	2014-04-05	0.2	199	6	Night (10pm to 6 am)	discharge at home											0	Yes	No	No	No	No	No	509.31	229.6	115.4	25	10	11	0	30.8	83.4
35909	1473	No	1062	No	Female	42		No	High urgent	No	No	No	No	Spring	No	Internal medicine	2013-04-05	3	385	5	Day (6am to 5 pm)	transfer extern hospital											0	No	Yes	No	No	No	No	1305.36	804.4	428.8	69.8	25	20	0	215.4	160.2
83059	1474	No	1261	No	Female	52		No	Urgent	No	Yes	No	No	Sommer	Yes	Surgery	2014-08-15	0	112	5	Day (6am to 5 pm)	discharge at home											1	No	No	No	No	No	No	118.59	0	0	0	0	0	0	0	0
16305	1475	No	828	No	Male	46		No	Non-urgent	No	Yes	No	No	Sommer	No	Fast-Track	2012-08-03	6	187	3	Day (6am to 5 pm)	discharge at home											0	No	No	No	No	No	No	519.77	159.8	159.8	40	10	0	0	0	0
72837	1476	No	350	No	Male	44		No	Urgent	No	Yes	No	No	Spring	No	Surgery	2014-05-06	0.2	190	2	Day (6am to 5 pm)	discharge at home											0	Yes	No	No	No	No	No	821.88	495.2	426.2	109.8	15	20	19	0	50
45814	1477	No	631	No	Female	47		No	Urgent	No	No	No	Yes	Sommer	No	Surgery	2013-07-21	0.2	163	0	Evening (5pm to 10pm)	discharge at home											0	Yes	Yes	No	No	No	No	753.88	357.8	230.8	30	40	11	0	0	127
1280	1478	Yes	316	No	Female	34	ambulance/emergency medical transport	No	Urgent	Yes	No	Yes	Yes	Winter	Yes	Internal medicine	2013-01-06	0.2	178	0	Night (10pm to 6 am)	discharge at home	No	No	30	27							0	No	No	No	No	No	No	978.27	572.4	335.4	64.8	15	11	62.4	174.6	0
1303	1478	Yes	338	No	Female	34	ambulance/emergency medical transport	No	Urgent	No	No	Yes	Yes	Winter	No	Internal medicine	2013-01-20	0.2	192	0	Night (10pm to 6 am)	hospital admission	No	No	30								0	No	No	No	No	No	No	804.83	480.4	264.4	50	10	11	105.8	110	0
1908	1480	Yes	938	Yes	Male	60	walk-In	No	High urgent	No	Yes	Yes	No	Sommer	Yes	Internal medicine	2014-06-26	0.2	210	4	Night (10pm to 6 am)	transfer extern hospital	No	No	29	27							2	Yes	No	Yes	No	Yes	No	2392.99	2112.2	624.2	55	94.8	0	97.6	686	704.4
2064	1480	Yes	1091	Yes	Male	61	walk-In	No	Urgent	No	Yes	No	No	Fall	Yes	Internal medicine	2014-10-28	12.8	332	2	Evening (5pm to 10pm)	hospital admission	Yes	No	13								2	No	No	No	No	No	No	1436.64	980.2	379.8	64.8	30	11	93.4	506.8	0
2086	1480	Yes	1113	Yes	Male	61	walk-In	No	Urgent	No	Yes	No	No	Fall	Yes	Internal medicine	2014-11-17	51	329	1	Day (6am to 5 pm)	hospital admission	Yes	No	30								5	No	No	No	No	No	No	937.35	530.2	264.4	55	5	20	93.4	172.6	0
2276	1480	Yes	1301	Yes	Male	61	ambulance/emergency medical transport	No	High urgent	No	No	No	No	Spring	Yes	Internal medicine	2015-04-06	22.4	498	1	Day (6am to 5 pm)	hospital admission	Yes	No	14	29	27						5	Yes	No	Yes	No	No	Yes	3208.25	3095.4	688.6	35	50	0	93.4	1970	343.2
17596	1484	No	71	Yes	Female	56		No	Urgent	No	Yes	No	Yes	Sommer	Yes	Internal medicine	2012-08-26	0.2	141	0	Day (6am to 5 pm)	discharge at home											3	No	No	No	No	No	No	438.97	160	71	5	15	11	0	89	0
23301	1484	No	242	Yes	Female	56		No	High urgent	No	Yes	No	Yes	Fall	Yes	Internal medicine	2012-11-10	3	175	6	Evening (5pm to 10pm)	hospital admission											3	Yes	Yes	No	No	No	No	847.76	655	282.2	45	20	11	0	152.4	220.4
15009	1486	No	1004	No	Female	35		No	Urgent	No	No	Yes	No	Sommer	No	Internal medicine	2012-07-20	0	44	5	Evening (5pm to 10pm)	discharge at home											0	No	No	No	No	No	No	415.7	175.6	175.6	30	5	11	0	0	0
98449	1487	No	253	No	Male	51		No	Urgent	No	Yes	Yes	No	Winter	No	Surgery	2015-01-15	0.2	282	4	Evening (5pm to 10pm)	discharge at home											1	Yes	Yes	No	No	No	No	1031.19	770.4	379.8	60	35	20	35.2	185	170.2
47954	1488	No	217	No	Male	55		No	Urgent	No	No	Yes	No	Sommer	No	Surgery	2013-08-13	0.4	468	2	Evening (5pm to 10pm)	transfer extern hospital											1	No	No	No	No	No	No	554.39	170.2	0	0	0	0	0	170	0
53155	1489	No	291	No	Male	38		No	Non-urgent	No	No	Yes	No	Fall	No	Fast-Track	2013-10-07	1	1070	1	Night (10pm to 6 am)	discharge at home											0	No	No	No	No	No	No	271.75	115.4	115.4	30	5	0	0	0	0
40125	1490	No	377	Yes	Female	36		No	High urgent	No	Yes	No	No	Spring	Yes	Surgery	2013-05-21	7.8	473	2	Day (6am to 5 pm)	hospital admission											2	Yes	Yes	Yes	No	Yes	No	1606.79	1113.4	248.6	50	25	11	35.2	166.6	663
67927	1491	No	934	No	Male	59		No	Urgent	No	Yes	Yes	Yes	Winter	Yes	Surgery	2014-03-15	0.2	148	6	Evening (5pm to 10pm)	discharge at home											4	Yes	No	No	No	No	No	411.78	170	97.6	20	10	11	0	0	72.4
104038	1492	No	864	No	Female	45		Yes	Urgent	No	Yes	No	No	Winter	No	Internal medicine	2015-03-11	0.2	392	3	Evening (5pm to 10pm)	discharge at home											0	No	No	Yes	Yes	No	No	1696.75	1608.8	517.6	74.8	45	11	93.4	106	892
18778	1493	No	506	No	Male	49		No	High urgent	Yes	No	No	No	Sommer	No	Internal medicine	2012-09-10	1	202	1	Evening (5pm to 10pm)	hospital admission											1	No	No	No	No	Yes	No	136.66	183	0	0	0	0	0	183	0
53657	1494	No	257	No	Female	34		No	Urgent	No	No	No	Yes	Fall	No	Ear-Nose-Throat	2013-10-13	0.2	209	0	Day (6am to 5 pm)	discharge at home											0	No	No	No	No	No	No	738.3	276	169.8	45	0	11	35.2	70.8	0
38626	1495	No	1351	No	Male	49		No	Urgent	No	No	Yes	Yes	Spring	No	Surgery	2013-05-05	0.2	200	0	Night (10pm to 6 am)	discharge at home											0	No	No	Yes	No	No	No	1330.4	1719.8	17.8	5	0	0	35.2	144.6	1522.2
90323	1496	No	174	No	Female	42		No	Urgent	No	Yes	No	Yes	Fall	No	Ophthalmology	2014-10-26	0	50	0	Evening (5pm to 10pm)	discharge at home											0	No	No	No	No	No	No	152.52	44.4	44.4	15	0	0	0	0	0
1084	1497	Yes	121	No	Female	45	police/inprisonment	No	Urgent	No	No	Yes	Yes	Sommer	Yes	Surgery	2012-08-12	0.2	138	0	Night (10pm to 6 am)	discharge at home	2	Indirect				1	3	2			0	Yes	No	No	No	No	No	1126.66	518.2	410	55	20	11	8.2	10.6	89.4
49808	1498	No	900	No	Male	41		No	Non-urgent	No	No	No	No	Sommer	Yes	Fast-Track	2013-09-02	0	106	1	Day (6am to 5 pm)	discharge at home											0	Yes	Yes	No	No	No	No	1075.51	495.6	277.8	60	20	11	35.2	51.2	131.2
50917	1498	No	241	No	Male	42		No	Non-urgent	No	No	No	Yes	Sommer	No	Fast-Track	2013-09-14	9	36	5	Day (6am to 5 pm)	discharge at home											0	No	No	No	No	No	No	372.8	152.4	106.6	30	5	0	35.2	10.6	0
15120	1500	No	239	No	Female	52		No	Non-urgent	No	Yes	No	Yes	Sommer	No	Fast-Track	2012-07-21	12.8	332	0	Evening (5pm to 10pm)	discharge at home											1	No	No	No	No	No	No	924.32	413	293	65	25	0	0	120	0
1227	1501	Yes	263	No	Male	38	ambulance/emergency medical transport	No	High urgent	No	No	No	No	Fall	Yes	Surgery	2012-11-26	1	1383	1	Evening (5pm to 10pm)	discharge at home	No	No				1	3	9			0	No	No	Yes	No	No	No	2865.35	1584	454.6	79.8	20	22	19	0	1110.4
2307	1501	Yes	1332	No	Male	40	walk-In	No	Urgent	No	Yes	No	No	Spring	Yes	Internal medicine	2015-04-27	0.2	312	1	Day (6am to 5 pm)	discharge at home	No	No	16								0	Yes	No	No	No	No	No	1009.48	678.2	450.8	60	54.8	11	35.2	128.4	63.6
29115	1503	No	855	No	Female	43		No	High urgent	Yes	No	Yes	Yes	Winter	No	Surgery	2013-01-20	0.6	827	0	Evening (5pm to 10pm)	discharge at home											0	Yes	Yes	Yes	No	No	No	2570.78	1683.6	572	84.8	59.8	29	0	270.6	841
1922	1504	Yes	952	No	Male	26	police/inprisonment	No	Urgent	No	No	Yes	Yes	Sommer	No	Internal medicine	2014-07-05	0.2	148	6	Evening (5pm to 10pm)	discharge at home	2	No	27								0	No	No	No	No	No	No	1125.89	814.8	504.2	74.8	54.8	11	97.6	213	0
1929	1504	Yes	959	No	Male	26	police/inprisonment	No	High urgent	Yes	No	No	No	Sommer	Yes	Internal medicine	2014-07-11	4.8	428	5	Day (6am to 5 pm)	hospital admission	2	No	22								0	Yes	No	Yes	Yes	No	No	3598.27	2963.2	704	84.8	89.8	20	62.4	409	1787.6
2252	1504	Yes	1279	No	Male	27	ambulance/emergency medical transport	No	High urgent	No	No	No	No	Spring	Yes	Surgery	2015-03-23	0.2	313	1	Day (6am to 5 pm)	discharge at home	2	No	15			12					0	Yes	No	Yes	No	No	No	1624.35	1284.8	424.2	55	50	20	93.4	238	529.2
98892	1507	No	612	No	Female	41		No	Urgent	No	No	No	No	Winter	No	Internal medicine	2015-01-20	0.2	231	2	Day (6am to 5 pm)	discharge at home											0	No	No	Yes	No	No	No	1320.62	1261.2	504.2	60	69.8	11	58.2	138	561
22077	1508	No	962	No	Female	42		No	High urgent	No	No	No	No	Fall	No	Fast-Track	2012-10-23	0	70	5	Day (6am to 5 pm)	discharge at home											0	No	No	No	No	No	No	384.36	115.4	115.4	30	5	11	0	0	0
94654	1508	No	249	No	Female	44		No	Urgent	No	Yes	No	No	Fall	Yes	Fast-Track	2014-12-11	0	86	4	Day (6am to 5 pm)	discharge at home											0	Yes	No	No	No	No	No	476.47	161.2	97.6	20	10	11	0	0	63.6
97833	1510	No	214	No	Male	51		No	Urgent	No	Yes	No	Yes	Winter	No	Surgery	2015-01-10	0.2	330	6	Day (6am to 5 pm)	discharge at home											1	Yes	No	Yes	No	No	No	1489.62	895	548.6	94.8	50	11	0	0	346.4
25972	1511	No	1009	No	Female	45		No	Urgent	No	Yes	No	Yes	Fall	Yes	Internal medicine	2012-12-15	0.2	224	6	Day (6am to 5 pm)	other											0	No	No	No	No	No	No	918.57	457.4	264.4	45	15	11	35.2	157.6	0
58663	1512	No	1262	No	Female	45		No	Urgent	No	Yes	Yes	Yes	Fall	No	Internal medicine	2013-12-08	0.2	179	0	Night (10pm to 6 am)	discharge at home											0	Yes	No	No	No	No	No	965.52	575.8	362	50	40	20	62.4	84	67.4
1594	1513	Yes	624	No	Male	54	walk-In	No	High urgent	No	Yes	Yes	No	Fall	No	Internal medicine	2013-10-07	8.8	390	1	Night (10pm to 6 am)	transfer extern hospital	No	No	15	29		10					1	Yes	No	Yes	No	No	No	2028.95	1923.2	477.6	55	64.8	11	70.6	173.8	1201.4
78118	1514	No	965	No	Female	35		No	Urgent	No	Yes	No	Yes	Sommer	No	Internal medicine	2014-06-28	0.2	179	6	Day (6am to 5 pm)	discharge at home											0	No	No	No	No	No	No	773.83	460.8	442	55	54.8	11	19	0	0
2004	1515	Yes	1032	No	Male	42	walk-In	No	Non-urgent	No	Yes	No	No	Sommer	No	Fast-Track	2014-09-15	24.6	75	1	Evening (5pm to 10pm)	discharge at home	2	No	13			5					0	Yes	No	No	No	No	No	3088.82	1299.8	968	254.6	45	11	97.6	175	59.2
30267	1516	No	749	No	Male	43		No	Urgent	No	Yes	No	Yes	Winter	Yes	Fast-Track	2013-02-03	0	85	0	Day (6am to 5 pm)	discharge at home											0	Yes	No	No	No	No	No	518.31	336.2	193.4	35	5	11	0	0	143
89830	1517	No	115	No	Male	42		No	Urgent	No	Yes	No	No	Fall	Yes	Internal medicine	2014-10-21	0.2	191	2	Evening (5pm to 10pm)	discharge at home											0	Yes	No	No	No	No	No	984.66	692	317.6	45	30	11	112.4	198.4	63.6
42139	1518	No	1091	No	Male	61		Yes	Urgent	No	No	No	No	Spring	No	Surgery	2013-06-14	0.2	196	5	Day (6am to 5 pm)	discharge at home											2	Yes	Yes	Yes	No	No	No	1398.4	1334.2	246.6	45	10	11	62.4	0	1025.2
59798	1519	No	1308	No	Female	32		No	High urgent	No	Yes	Yes	No	Fall	Yes	Internal medicine	2013-12-20	0.2	326	5	Evening (5pm to 10pm)	discharge at home											0	No	No	No	No	No	No	1609.03	828.6	525.6	74.8	45	11	160.2	142.8	0
111008	1519	No	521	No	Female	34		No	Non-urgent	No	No	No	Yes	Winter	Yes	Fast-Track	2015-02-07	0	142	6	Day (6am to 5 pm)	discharge at home											0	No	No	No	No	No	No	263.74	124	80	15	10	0	35.2	8.8	0
30206	1521	No	1266	No	Male	47		No	Semi-urgent	No	Yes	No	Yes	Winter	No	Fast-Track	2013-02-02	0.2	149	6	Day (6am to 5 pm)	discharge at home											0	No	No	No	No	No	No	444.19	230	193.4	35	5	11	0	36.6	0
25882	1522	No	890	No	Female	46		No	Urgent	No	Yes	No	No	Fall	No	Surgery	2012-12-14	0.2	230	5	Day (6am to 5 pm)	discharge at home											0	No	No	No	No	No	No	425.76	115.4	115.4	30	5	11	0	0	0
96131	1523	No	1183	No	Female	48		No	Urgent	No	Yes	Yes	No	Winter	No	Internal medicine	2014-12-26	0.2	303	5	Night (10pm to 6 am)	discharge at home											0	No	No	No	No	No	No	1452.93	906.6	557.4	60	84.8	11	151.6	197.6	0
57459	1524	No	152	Yes	Male	21		No	Urgent	No	Yes	Yes	Yes	Fall	Yes	Surgery	2013-11-24	0.2	160	0	Night (10pm to 6 am)	discharge at home											0	No	No	No	No	No	No	463.33	172.4	172.4	15	10	0	0	0	0
1214	1525	Yes	251	No	Female	52	walk-In	No	Semi-urgent	No	Yes	No	No	Fall	Yes	Fast-Track	2012-11-16	0	275	5	Evening (5pm to 10pm)	discharge at home	No	No	27								1	Yes	Yes	No	No	No	No	1426.81	626.4	364	64.8	40	11	0	107	155.4
1964	1525	Yes	993	No	Female	54	walk-In	No	High urgent	No	Yes	Yes	Yes	Sommer	No	Surgery	2014-08-09	0.2	268	6	Evening (5pm to 10pm)	discharge at home	No	No				3	12				1	Yes	Yes	Yes	No	No	No	1927.73	1554.8	482	55	54.8	20	0	0	1072.8
46461	1527	No	1104	No	Female	36		No	High urgent	No	Yes	No	Yes	Sommer	No	Surgery	2013-07-28	0.2	180	0	Evening (5pm to 10pm)	discharge at home											0	No	No	No	No	No	No	335.79	201.4	26.6	10	0	0	35.2	139.6	0
98266	1528	No	1313	No	Female	51		No	Urgent	No	Yes	No	No	Winter	No	Surgery	2015-01-13	0.2	206	2	Evening (5pm to 10pm)	discharge at home											5	No	Yes	No	No	No	No	916.56	696	326.6	45	35	11	35.2	154	180.2
22049	1529	No	589	No	Male	44		No	Urgent	No	Yes	No	No	Fall	No	Surgery	2012-10-26	0	127	5	Day (6am to 5 pm)	discharge at home											0	Yes	No	No	No	No	No	938.64	364.2	299.8	45	25	11	0	0	64.2
63442	1529	No	1060	No	Male	46		No	Urgent	No	Yes	No	No	Winter	Yes	Internal medicine	2014-01-27	0.2	202	1	Day (6am to 5 pm)	discharge at home											0	No	No	No	No	No	No	911.82	578.8	504.2	74.8	54.8	11	35.2	39.2	0
85132	1531	No	705	No	Female	60		No	Semi-urgent	No	Yes	No	No	Sommer	No	Fast-Track	2014-09-05	0	101	5	Day (6am to 5 pm)	discharge at home											3	No	No	No	No	No	No	196.33	26.6	26.6	10	0	11	0	0	0
91670	1532	No	400	No	Male	47		Yes	Urgent	No	Yes	No	Yes	Fall	No	Internal medicine	2014-11-09	0.2	419	0	Day (6am to 5 pm)	discharge at home											0	Yes	No	No	No	No	No	1475.73	542.6	317.6	64.8	10	20	54.2	107	63.6
1394	1533	Yes	429	Yes	Female	50	ambulance/emergency medical transport	No	Urgent	No	No	Yes	Yes	Spring	No	Internal medicine	2013-04-14	11.6	291	0	Night (10pm to 6 am)	hospital admission	No	No	27						35		4	No	No	No	No	No	No	1126.84	890.8	362	45	45	11	70.6	458.2	0
1421	1533	Yes	455	Yes	Female	50	ambulance/emergency medical transport	No	Urgent	No	No	Yes	Yes	Spring	Yes	Internal medicine	2013-05-11	18.6	398	6	Evening (5pm to 10pm)	hospital admission	No	Indirect	19								6	Yes	Yes	Yes	No	No	No	2068.47	1639.6	566.2	99.8	45	11	97.6	490.8	484.8
1464	1533	Yes	496	Yes	Female	50	ambulance/emergency medical transport	No	Urgent	No	No	No	No	Sommer	Yes	Internal medicine	2013-07-04	5	405	4	Day (6am to 5 pm)	hospital admission	No	Indirect	19	29							6	Yes	No	Yes	No	No	No	1753.3	1483.4	319.6	50	45	0	43.4	439.8	680.6
1588	1533	Yes	617	Yes	Female	51	ambulance/emergency medical transport	No	High urgent	No	No	No	No	Fall	Yes	Internal medicine	2013-10-04	11.2	502	5	Day (6am to 5 pm)	transfer extern hospital	No	Indirect	19								6	Yes	Yes	No	No	No	No	3167.63	1962.2	746.8	114.8	54.8	11	81.4	760.2	374
1625	1533	Yes	655	Yes	Female	51	ambulance/emergency medical transport	No	Semi-urgent	No	No	Yes	No	Fall	Yes	Internal medicine	2013-11-06	6.8	319	3	Evening (5pm to 10pm)	hospital admission	No	No	17								5	No	No	No	No	No	No	1684.88	984.8	664	89.8	84.8	20	105.8	215	0
45326	1538	No	424	No	Male	44		No	Urgent	No	Yes	Yes	No	Sommer	Yes	Ear-Nose-Throat	2013-07-17	0	45	3	Night (10pm to 6 am)	discharge at home											0	No	No	No	No	No	No	214.38	97.6	97.6	30	0	0	0	0	0
100386	1538	No	398	No	Male	45		No	Semi-urgent	No	Yes	No	No	Winter	No	Surgery	2015-02-04	0.2	160	3	Day (6am to 5 pm)	discharge at home											0	Yes	No	No	No	No	No	523.05	262.4	177.6	35	20	11	0	0	84.8
24039	1540	No	472	No	Male	43		No	Urgent	No	Yes	Yes	No	Fall	No	Surgery	2012-11-21	0	55	3	Night (10pm to 6 am)	discharge at home											0	No	No	No	No	No	No	492.38	219.4	193.4	30	10	11	0	26	0
24896	1541	No	1144	No	Male	48		No	Semi-urgent	No	No	No	Yes	Fall	Yes	Ear-Nose-Throat	2012-12-02	0.2	354	0	Day (6am to 5 pm)	discharge at home											0	Yes	Yes	Yes	No	No	No	1438.02	1356.8	310.8	89.8	0	0	35.2	90	920.8
96323	1542	No	568	Yes	Female	28		No	Life-threatening	Yes	No	No	Yes	Winter	No	Surgery	2014-12-27	24	69	6	Day (6am to 5 pm)	hospital admission											0	Yes	No	Yes	No	No	No	5945.42	2981.2	124.4	0	35	0	70.6	381.6	2404.6
83141	1543	No	845	No	Male	18		No	Urgent	No	Yes	No	Yes	Sommer	No	Fast-Track	2014-08-16	0	292	6	Day (6am to 5 pm)	discharge at home											0	No	No	No	No	No	No	478.59	277.6	211.2	35	10	11	0	66.6	0
105784	1544	No	626	No	Male	57		No	High urgent	No	Yes	No	Yes	Spring	No	Internal medicine	2015-03-28	0.2	303	6	Day (6am to 5 pm)	discharge at home											2	Yes	No	Yes	No	No	No	1982.53	1605.8	628.4	94.8	69.8	20	151.6	296.6	529.2
1124	1545	Yes	158	No	Female	50	ambulance/emergency medical transport	No	High urgent	Yes	No	No	No	Sommer	No	Internal medicine	2012-09-13	11.4	103	4	Day (6am to 5 pm)	hospital admission	Yes	No	27	30	21						2	Yes	No	Yes	No	No	No	1920.81	1953.6	88.8	0	25	0	0	503.4	1361.4
1966	1545	Yes	995	No	Female	51	walk-In	No	Non-urgent	No	Yes	No	No	Sommer	Yes	Fast-Track	2014-08-11	5.2	495	1	Day (6am to 5 pm)	discharge at home	2	No				10					1	No	No	No	No	No	No	682.9	168.8	168.8	45	10	11	0	0	0
103925	1547	No	47	No	Male	43		No	Urgent	No	Yes	No	No	Winter	No	Ophthalmology	2015-03-10	0	77	2	Evening (5pm to 10pm)	discharge at home											0	No	No	No	No	No	No	484.9	219.6	115.4	20	15	0	35.2	69	0
61142	1548	No	201	No	Female	40		No	Urgent	No	Yes	No	No	Winter	No	Ophthalmology	2014-01-02	0	29	4	Day (6am to 5 pm)	discharge at home											0	No	No	No	No	No	No	123.03	44.4	44.4	15	0	0	0	0	0
74432	1549	No	81	No	Female	21		No	Non-urgent	No	Yes	No	No	Spring	No	Fast-Track	2014-05-23	7	61	5	Day (6am to 5 pm)	discharge at home											0	Yes	No	No	No	No	No	526.29	190.6	124.4	35	5	11	0	0	66.4
42490	1550	No	541	Yes	Female	49		No	Urgent	No	Yes	No	No	Spring	No	Internal medicine	2013-06-17	0.2	418	1	Evening (5pm to 10pm)	discharge at home											0	No	No	No	No	No	No	1168.45	716.6	526.4	84.8	40	11	97.6	92.6	0
44645	1550	No	353	Yes	Female	49		No	High urgent	No	Yes	No	No	Sommer	Yes	Internal medicine	2013-07-10	0.2	274	3	Day (6am to 5 pm)	discharge at home											0	Yes	No	No	No	No	No	1640.37	1122.8	668.6	104.8	59.8	29	62.4	344.6	47.2
48128	1552	No	1028	No	Female	40		Yes	Urgent	No	Yes	No	No	Sommer	No	Internal medicine	2013-08-15	0.2	287	4	Day (6am to 5 pm)	discharge at home											0	No	No	Yes	Yes	No	No	1422.66	1145.8	579.8	99.8	40	20	35.2	46.8	484
90384	1553	No	897	No	Male	25		No	Urgent	No	Yes	No	No	Fall	Yes	Surgery	2014-10-27	0	68	1	Day (6am to 5 pm)	discharge at home											0	No	No	No	No	No	No	469.25	255.6	255.6	45	15	11	0	0	0
59542	1554	No	1119	No	Female	47		No	Urgent	No	Yes	No	No	Fall	No	Surgery	2013-12-18	1	189	3	Day (6am to 5 pm)	hospital admission											0	Yes	No	No	No	No	No	741.24	465.4	167.4	5	5	0	35.2	179.6	83.2
17807	1555	No	187	No	Male	42		No	Semi-urgent	No	Yes	No	No	Sommer	No	Ear-Nose-Throat	2012-08-28	0	43	2	Day (6am to 5 pm)	discharge at home											0	No	No	No	No	No	No	129.77	0	0	0	0	0	0	0	0
46149	1556	No	209	No	Male	42		No	Urgent	No	Yes	No	No	Sommer	No	Surgery	2013-07-25	0	80	4	Day (6am to 5 pm)	discharge at home											0	Yes	No	No	No	No	No	459.27	250	177.6	35	20	11	0	0	72.4
1276	1557	Yes	312	Yes	Male	41	walk-In	No	Life-threatening	No	Yes	No	No	Winter	Yes	Internal medicine	2013-01-03	0.2	287	4	Day (6am to 5 pm)	not specified	Yes	No	15								0	Yes	No	No	No	No	No	908.54	559.8	406.4	59.8	40	11	0	85.8	67.4
1582	1557	Yes	612	Yes	Male	41	previous medical contact	No	Urgent	No	No	Yes	No	Fall	Yes	Surgery	2013-09-30	3.6	981	1	Evening (5pm to 10pm)	hospital admission	Yes	Direct	29			10					0	Yes	Yes	Yes	No	No	No	3231.63	2728.2	1003.4	109.8	79.8	20	35.2	198.4	1491.2
1597	1557	Yes	627	Yes	Male	41	previous medical contact	No	Urgent	No	No	No	No	Fall	Yes	Internal medicine	2013-10-11	3.8	199	5	Evening (5pm to 10pm)	hospital admission	Yes	No							27		0	Yes	Yes	No	No	Yes	No	1285.99	768.4	611.2	89.8	40	11	0	26	131.2
1931	1557	Yes	960	Yes	Male	42	walk-In	No	Urgent	No	Yes	No	Yes	Sommer	Yes	Surgery	2014-07-13	0.2	268	0	Evening (5pm to 10pm)	discharge at home	Yes	Direct				8					0	No	No	No	No	No	No	1435.54	921	775	104.8	89.8	11	64	82	0
1932	1557	Yes	962	Yes	Male	42	scheduled follow-up	No	Non-urgent	No	No	No	No	Sommer	Yes	Fast-Track	2014-07-14	67	102	1	Day (6am to 5 pm)	discharge at home	Yes	Direct				8					0	Yes	No	No	No	No	No	1398.17	585	381.8	94.8	25	20	35.2	101.6	66.4
1968	1557	Yes	996	Yes	Male	42	previous medical contact	No	Urgent	No	No	No	No	Sommer	Yes	Surgery	2014-08-11	27.6	408	1	Evening (5pm to 10pm)	hospital admission	Yes	Direct				8					0	Yes	Yes	No	No	Yes	No	2593.58	1304	698.2	79.8	69.8	11	99.2	255.6	251.2
2014	1557	Yes	1040	Yes	Male	42	walk-In	No	Urgent	No	Yes	No	Yes	Sommer	No	Surgery	2014-09-20	0.2	272	6	Day (6am to 5 pm)	discharge at home	Yes	No				10	12				1	No	No	No	No	No	No	521.45	183.2	0	0	0	0	35.2	148	0
2038	1557	Yes	1066	Yes	Male	42	previous medical contact	No	Urgent	No	No	No	No	Fall	Yes	Internal medicine	2014-10-13	21	489	1	Day (6am to 5 pm)	hospital admission	Yes	No	14	27		7					1	Yes	Yes	No	No	No	No	4072.86	2020.8	469.4	60	74.8	11	58.2	1220	273.2
56913	1565	No	1029	No	Female	35		No	High urgent	No	No	No	No	Fall	No	Surgery	2013-11-18	0	122	1	Day (6am to 5 pm)	discharge at home											0	Yes	No	No	No	No	No	985.87	581.8	548.6	119.8	25	11	0	0	33.2
106383	1566	No	36	No	Male	44		No	Urgent	No	Yes	No	No	Spring	No	Internal medicine	2015-04-02	0.2	234	4	Evening (5pm to 10pm)	discharge at home											0	No	Yes	No	No	No	No	788.27	467.2	151	35	10	11	35.2	67.6	213.4
1915	1567	Yes	945	No	Male	37	walk-In	No	Urgent	No	Yes	No	No	Sommer	No	Surgery	2014-07-02	0	117	3	Day (6am to 5 pm)	discharge at home	No	No				12					0	Yes	No	No	No	No	No	762.41	327.8	211.2	30	15	20	0	0	116.8
30932	1568	No	770	No	Male	47		No	Urgent	No	Yes	Yes	No	Winter	No	Internal medicine	2013-02-11	0.2	276	1	Day (6am to 5 pm)	discharge at home											0	No	No	No	No	No	No	653.74	360.2	264.4	50	10	11	35.2	60.6	0
52546	1569	No	607	No	Male	41		No	Urgent	No	Yes	No	No	Fall	No	Ear-Nose-Throat	2013-10-01	0	82	2	Day (6am to 5 pm)	discharge at home											0	No	No	No	No	No	No	143.36	97.6	97.6	30	0	0	0	0	0
72587	1570	No	660	No	Male	51		No	Urgent	No	Yes	No	Yes	Spring	No	Ear-Nose-Throat	2014-05-03	0	102	6	Day (6am to 5 pm)	discharge at home											1	No	No	No	No	No	No	153.62	44.4	44.4	15	0	11	0	0	0
42192	1571	No	574	No	Female	39		No	High urgent	No	Yes	Yes	No	Spring	No	Internal medicine	2013-06-14	0.2	155	5	Evening (5pm to 10pm)	discharge at home											0	No	No	No	No	No	No	812.5	451	335.4	64.8	15	11	35.2	80.2	0
51775	1572	No	1066	No	Male	42		Yes	Life-threatening	Yes	No	No	No	Fall	Yes	Internal medicine	2013-09-23	15	52	1	Day (6am to 5 pm)	hospital admission											0	No	No	No	No	No	No	6738.9	1121.2	617.8	50	20	11	97.6	405.6	0
24309	1573	No	586	No	Male	32		No	Urgent	No	Yes	No	Yes	Fall	No	Fast-Track	2012-11-24	0	135	6	Day (6am to 5 pm)	discharge at home											0	No	No	Yes	No	No	No	841.69	587.6	304.4	55	5	11	0	0	283.2
68583	1574	No	59	No	Male	48		No	Urgent	No	Yes	No	Yes	Spring	Yes	Internal medicine	2014-03-23	3	753	0	Day (6am to 5 pm)	hospital admission											1	Yes	Yes	No	No	Yes	No	2360.65	1456.4	508.8	89.8	30	11	100.8	666.2	180.6
66989	1575	No	63	No	Female	52		No	Urgent	No	No	No	No	Winter	Yes	Internal medicine	2014-03-06	0.2	295	4	Evening (5pm to 10pm)	transfer extern hospital											1	No	No	No	No	Yes	No	612.74	211.2	211.2	30	15	11	0	0	0
70796	1576	No	539	No	Male	33		Yes	Urgent	No	Yes	No	No	Spring	Yes	Surgery	2014-04-15	0.2	279	2	Day (6am to 5 pm)	discharge at home											0	No	No	No	No	No	No	955.21	487.6	282.2	40	25	11	97.6	107.8	0
38301	1577	No	1154	No	Male	48		No	Urgent	No	Yes	No	No	Spring	No	Surgery	2013-05-02	0.2	272	4	Day (6am to 5 pm)	discharge at home											0	No	No	Yes	No	No	No	1378.76	1469.8	264.4	59.8	0	11	97.6	89.8	1018
27581	1578	No	1139	No	Male	58		No	Urgent	No	No	No	No	Winter	No	Surgery	2013-01-02	1.2	244	3	Day (6am to 5 pm)	hospital admission											2	No	No	Yes	No	No	No	1676.66	1857	266.4	30	50	0	141.2	230.4	1219
59290	1579	No	1139	Yes	Female	58		No	Urgent	No	Yes	Yes	Yes	Fall	No	Internal medicine	2013-12-15	0	125	0	Night (10pm to 6 am)	discharge at home											1	Yes	Yes	No	No	No	No	1439.41	934	504.2	79.8	50	22	35.2	82.8	311.8
107881	1580	No	1086	No	Male	52		Yes	Urgent	No	Yes	No	No	Spring	No	Surgery	2015-04-17	0.2	200	5	Day (6am to 5 pm)	discharge at home											2	No	No	Yes	No	No	No	1114.65	890.2	406.2	50	25	20	0	0	484
104894	1581	No	650	No	Female	43		Yes	High urgent	No	Yes	No	No	Winter	No	Fast-Track	2015-03-20	3	370	5	Day (6am to 5 pm)	discharge at home											0	Yes	No	No	No	No	No	886.7	784.2	493.2	99.8	10	11	35.2	192	63.6
49016	1582	No	118	No	Male	39		No	Urgent	No	Yes	No	Yes	Sommer	No	Surgery	2013-08-24	0.2	148	6	Day (6am to 5 pm)	discharge at home											0	Yes	No	No	No	No	No	485.31	286.4	97.6	30	0	11	19	0	169.8
40905	1583	No	364	No	Male	32		No	Urgent	Yes	Yes	Yes	No	Spring	No	Surgery	2013-05-29	0	89	3	Evening (5pm to 10pm)	discharge at home											0	No	No	No	No	No	No	541.03	230.2	222	35	30	11	8.2	0	0
45132	1584	No	878	No	Male	30		No	High urgent	No	Yes	No	No	Sommer	Yes	Surgery	2013-07-15	0.2	141	1	Day (6am to 5 pm)	discharge at home											0	No	No	Yes	No	No	No	1099.07	968.2	371	50	40	11	0	0	597.2
36148	1585	No	708	No	Female	28		No	Semi-urgent	No	Yes	No	Yes	Spring	No	Fast-Track	2013-04-07	0	57	0	Evening (5pm to 10pm)	discharge at home											0	No	No	No	No	No	No	237.31	44.4	44.4	15	0	11	0	0	0
52403	1586	No	900	No	Male	41		No	Non-urgent	No	No	No	Yes	Fall	Yes	Fast-Track	2013-09-29	1.2	131	0	Day (6am to 5 pm)	discharge at home											0	No	No	No	No	No	No	336.26	141.2	62.2	15	5	0	70.6	8.6	0
71836	1587	No	704	No	Male	48		No	Urgent	No	Yes	No	No	Spring	No	Internal medicine	2014-04-25	0	89	5	Day (6am to 5 pm)	discharge at home											0	No	No	No	No	No	No	901.63	522	522	74.8	59.8	11	0	0	0
88053	1588	No	29	No	Female	48		No	Urgent	No	Yes	No	Yes	Fall	No	Surgery	2014-10-04	0.2	162	6	Evening (5pm to 10pm)	discharge at home											6	Yes	No	Yes	No	No	No	971.18	658.2	257.6	59.8	15	0	0	94.6	306.2
82953	1589	No	267	No	Female	44		Yes	Urgent	No	Yes	No	No	Sommer	No	Surgery	2014-08-14	0	119	4	Day (6am to 5 pm)	discharge at home											0	Yes	No	No	No	No	No	682.3	403	317.6	45	30	11	0	0	85.4
10273	1590	No	360	No	Female	54		No	Urgent	No	No	No	No	Spring	Yes	Internal medicine	2012-05-15	0	1440	2	Day (6am to 5 pm)	transfer extern hospital											1	No	No	No	No	No	No	1135.12	195.4	195.4	40	20	11	0	0	0
2044	1591	Yes	1071	No	Female	40	police/inprisonment	No	Urgent	No	No	No	No	Fall	No	Internal medicine	2014-10-16	0.2	205	4	Day (6am to 5 pm)	other	No	No	27								2	No	No	Yes	No	No	No	1628.51	1196	415.4	64.8	40	11	64	158.6	558.2
88418	1592	No	1358	No	Male	49		No	High urgent	No	No	No	No	Fall	No	Surgery	2014-10-07	0.2	254	2	Evening (5pm to 10pm)	discharge at home											0	No	No	No	No	No	No	2351.55	372.4	337.2	30	15	0	35.2	0	0
36369	1593	No	683	No	Female	45		No	Urgent	No	Yes	No	No	Spring	No	Internal medicine	2013-04-10	0.2	201	3	Day (6am to 5 pm)	discharge at home											1	No	No	No	No	No	No	748.39	498.2	264.4	50	10	11	97.6	136	0
42920	1594	No	957	No	Male	28		No	Urgent	No	Yes	Yes	No	Sommer	Yes	Surgery	2013-06-21	0	78	5	Evening (5pm to 10pm)	discharge at home											0	No	No	No	No	No	No	659.51	361.6	353.2	55	30	11	0	8.6	0
73705	1594	No	314	No	Male	28		No	Urgent	No	Yes	Yes	No	Spring	Yes	Surgery	2014-05-15	0.2	177	4	Evening (5pm to 10pm)	discharge at home											0	No	No	No	No	No	No	743.53	448	379.8	55	40	11	0	68	0
102916	1596	No	706	No	Female	48		No	Urgent	No	Yes	No	Yes	Winter	No	Internal medicine	2015-03-01	0.2	197	0	Day (6am to 5 pm)	discharge at home											3	Yes	No	No	No	No	No	1003.81	690.6	459.8	55	59.8	20	35.2	132	63.6
89479	1597	No	508	No	Male	38		No	Urgent	No	Yes	No	Yes	Fall	No	Fast-Track	2014-10-18	0	139	6	Evening (5pm to 10pm)	discharge at home											0	No	Yes	No	No	No	No	665.32	377.4	97.6	30	0	11	8.2	58.2	213.4
45123	1598	No	455	No	Male	50		No	Urgent	No	Yes	Yes	Yes	Sommer	No	Surgery	2013-07-14	0	106	0	Evening (5pm to 10pm)	discharge at home											1	No	No	No	No	No	No	689.68	433.2	433.2	89.8	20	11	0	0	0
22323	1599	No	1351	No	Female	49		No	Urgent	No	Yes	Yes	No	Fall	No	Internal medicine	2012-10-29	0.2	203	1	Evening (5pm to 10pm)	discharge at home											0	No	No	No	No	No	No	797.81	363.4	246.6	45	10	11	35.2	81.4	0
57833	1600	No	751	No	Male	51		No	Urgent	No	No	Yes	No	Fall	No	Surgery	2013-11-29	0.4	498	5	Night (10pm to 6 am)	discharge at home											1	No	No	Yes	No	No	No	1854.53	1413.6	410	55	25	11	35.2	77.8	890.4
76455	1601	No	16	No	Male	42		No	Urgent	No	Yes	No	No	Spring	No	Ear-Nose-Throat	2014-06-11	0	119	3	Day (6am to 5 pm)	discharge at home											0	No	No	No	No	No	No	160.14	0	0	0	0	0	0	0	0
22777	1602	No	959	No	Female	26		No	High urgent	No	No	No	Yes	Fall	No	Surgery	2012-11-04	0	145	0	Day (6am to 5 pm)	discharge at home											0	No	No	Yes	Yes	No	No	919.32	1015.8	17.8	5	0	0	35.2	10.6	952
61303	1603	No	828	No	Female	46		No	Urgent	No	Yes	Yes	Yes	Winter	No	Surgery	2014-01-04	0.8	506	6	Evening (5pm to 10pm)	transfer extern hospital											0	No	Yes	No	No	No	No	1713.45	1150.2	639.8	69.8	45	11	160.2	230.4	119.8
110915	1604	No	710	Yes	Male	59		Yes	Urgent	No	Yes	Yes	Yes	Fall	Yes	Internal medicine	2014-11-29	5.4	219	0	Night (10pm to 6 am)	transfer extern hospital											9	No	No	No	No	Yes	No	1154.38	724	508.8	69.8	50	20	35.2	180	0
1626	1605	Yes	656	No	Male	45	previous medical contact	No	Life-threatening	Yes	No	No	No	Fall	No	Internal medicine	2013-11-07	13	295	4	Day (6am to 5 pm)	hospital admission	No	No	29	27							0	Yes	Yes	Yes	No	Yes	No	6018.98	2023.6	828	25	10	0	128	472.2	595.4
32591	1606	No	200	No	Female	52		No	Urgent	No	Yes	No	No	Winter	No	Surgery	2013-02-28	12.4	327	4	Day (6am to 5 pm)	hospital admission											7	No	No	No	No	Yes	Yes	435.38	70.6	17.8	5	0	0	0	53	0
1061	1607	Yes	99	No	Male	46	previous medical contact	No	Urgent	No	No	No	No	Sommer	No	Internal medicine	2012-07-25	1.8	293	3	Evening (5pm to 10pm)	hospital admission	2	No	31								0	Yes	Yes	No	No	No	No	1008.39	942.6	406.4	55	45	11	0	161.6	374.4
95763	1608	No	240	No	Male	51		No	Urgent	No	Yes	No	No	Winter	No	Fast-Track	2014-12-22	0.2	174	1	Day (6am to 5 pm)	discharge at home											1	Yes	No	No	No	No	No	418.33	140.2	80	25	0	11	0	0	60.2
55294	1609	No	1019	No	Female	46		No	Urgent	Yes	Yes	No	No	Fall	No	Surgery	2013-10-31	0.2	166	4	Day (6am to 5 pm)	discharge at home											0	Yes	No	No	No	No	No	785.38	405.2	302	55	35	20	19	0	84.4
64968	1610	No	774	No	Male	40		No	Urgent	No	Yes	Yes	No	Winter	No	Ear-Nose-Throat	2014-02-12	0.4	121	3	Night (10pm to 6 am)	hospital admission											0	No	No	No	No	No	No	328.08	172.8	17.8	5	0	0	35.2	119.8	0
106512	1611	No	124	No	Male	58		No	Urgent	No	No	Yes	No	Spring	No	Surgery	2015-04-03	0.8	389	5	Evening (5pm to 10pm)	hospital admission											1	No	No	Yes	No	Yes	No	962.9	789.6	186.4	30	25	11	58.2	259.8	285
40078	1612	No	1147	No	Male	37		No	Urgent	No	Yes	No	No	Spring	Yes	Internal medicine	2013-05-21	0	119	2	Day (6am to 5 pm)	discharge at home											0	No	No	No	No	No	No	562.57	204.8	80	25	0	11	124.8	0	0
81040	1613	No	172	No	Male	38		No	Urgent	No	No	Yes	Yes	Sommer	No	Surgery	2014-07-27	0.4	502	0	Night (10pm to 6 am)	discharge at home											0	No	No	No	No	No	No	1616.77	828.4	828.4	164.8	45	11	0	0	0
58014	1614	No	56	No	Female	44		No	High urgent	No	Yes	No	Yes	Fall	Yes	Internal medicine	2013-12-01	0	104	0	Day (6am to 5 pm)	discharge at home											1	No	No	No	No	No	No	1089.94	656.2	468.6	84.8	35	20	97.6	89.8	0
85181	1614	No	969	No	Female	44		No	Urgent	No	Yes	No	Yes	Sommer	No	Fast-Track	2014-09-06	0.2	207	6	Day (6am to 5 pm)	discharge at home											1	No	No	No	No	No	No	353.94	253.4	131.2	20	0	11	19	103.4	0
41274	1616	No	306	No	Male	35		No	Urgent	No	Yes	Yes	Yes	Spring	No	Surgery	2013-06-02	0.2	191	0	Evening (5pm to 10pm)	discharge at home											0	Yes	No	No	No	No	No	637.72	227.6	177.6	45	10	11	0	0	50
87961	1617	No	60	No	Female	40		No	Urgent	No	Yes	No	No	Fall	Yes	Fast-Track	2014-10-03	0	153	5	Day (6am to 5 pm)	discharge at home											0	Yes	No	No	No	No	No	349.68	129.8	62.2	15	5	11	0	0	67.8
1026	1618	Yes	63	No	Male	52	ambulance/emergency medical transport	No	Life-threatening	Yes	No	No	No	Sommer	Yes	Internal medicine	2012-06-29	0.2	285	5	Day (6am to 5 pm)	discharge at home	Yes	No	27								2	No	No	No	No	No	No	1135.04	664.2	415.4	69.8	35	11	35.2	213.6	0
1041	1618	Yes	78	No	Male	52	ambulance/emergency medical transport	No	Life-threatening	No	No	No	No	Sommer	Yes	Internal medicine	2012-07-12	9	186	4	Day (6am to 5 pm)	hospital admission	Yes	No	27								2	No	No	No	No	No	No	121.46	204.8	0	0	0	0	8.2	196.6	0
1562	1618	Yes	592	No	Male	53	ambulance/emergency medical transport	No	Urgent	No	No	No	No	Sommer	No	Surgery	2013-09-13	0.2	275	5	Day (6am to 5 pm)	discharge at home	No	No				1	2	10			2	Yes	Yes	Yes	No	No	No	1594.41	1234.4	398	60	15	11	105.8	69	661.6
1579	1618	Yes	609	No	Male	53	ambulance/emergency medical transport	No	High urgent	No	No	No	Yes	Fall	Yes	Internal medicine	2013-09-28	3	108	6	Day (6am to 5 pm)	hospital admission	No	No	27								2	No	No	No	No	No	No	320.18	243.8	26.6	10	0	0	0	217.2	0
1738	1618	Yes	769	No	Male	54	ambulance/emergency medical transport	No	High urgent	Yes	No	No	No	Winter	Yes	Internal medicine	2014-02-11	0.6	873	2	Evening (5pm to 10pm)	discharge at home	No	No	27								2	No	No	No	No	No	No	2027.4	1225.6	584	99.8	54.8	11	160.2	481.6	0
1502	1623	Yes	533	No	Female	42	ambulance/emergency medical transport	No	High urgent	Yes	No	Yes	No	Sommer	Yes	Internal medicine	2013-08-02	3.4	175	5	Night (10pm to 6 am)	hospital admission	2	Indirect				4					0	Yes	No	No	No	No	No	1948.22	643.4	35.6	5	5	0	19	437.2	151.8
1512	1623	Yes	543	No	Female	42	walk-In	No	Semi-urgent	No	Yes	Yes	Yes	Sommer	No	Fast-Track	2013-08-10	0	19	6	Evening (5pm to 10pm)	discharge at home	No	Indirect	27	31							0	No	No	No	No	No	No	265.51	80	80	20	5	11	0	0	0
1718	1625	Yes	749	No	Male	43	police/inprisonment	No	Semi-urgent	No	No	No	No	Winter	No	Internal medicine	2014-01-29	0.2	229	3	Day (6am to 5 pm)	discharge at home	No	Direct	22								0	No	No	Yes	No	No	No	1390.53	1192.8	473.2	69.8	40	20	35.2	157.6	526.8
1469	1626	Yes	500	No	Male	47	ambulance/emergency medical transport	No	Urgent	No	No	No	Yes	Sommer	No	Surgery	2013-07-07	0	649	0	Evening (5pm to 10pm)	discharge at home	No	Indirect	25			10					0	No	No	Yes	No	No	No	1506.13	850.4	459.8	69.8	45	11	0	107.6	283.2
1294	1627	Yes	329	No	Male	28	police/inprisonment	No	Urgent	No	No	No	No	Winter	Yes	Surgery	2013-01-15	3	114	2	Day (6am to 5 pm)	hospital admission	No	No	13								0	Yes	No	No	No	No	No	949.25	765	607.4	79.8	25	11	35.2	57.4	65
1542	1627	Yes	572	No	Male	29	walk-In	No	Urgent	No	Yes	Yes	No	Sommer	Yes	Surgery	2013-08-30	0.6	789	5	Night (10pm to 6 am)	discharge at home	Yes	Indirect	28	13							0	Yes	Yes	No	No	No	No	1399.66	687	319.6	55	40	11	0	70.6	296.8
1722	1627	Yes	754	No	Male	29	police/inprisonment	No	Urgent	No	No	Yes	Yes	Winter	No	Surgery	2014-02-01	0	57	6	Night (10pm to 6 am)	other	2	No				2					0	No	No	No	No	No	No	522.97	248.6	248.6	25	50	11	0	0	0
64555	1630	No	1345	No	Male	49		No	Urgent	No	Yes	No	Yes	Winter	No	Surgery	2014-02-08	0.2	349	6	Day (6am to 5 pm)	discharge at home											0	No	No	Yes	Yes	No	No	1713.14	1393.4	522	89.8	45	11	35.2	62	774.2
95854	1631	No	772	No	Female	39		No	Urgent	No	Yes	Yes	No	Winter	Yes	Surgery	2014-12-22	0	65	1	Evening (5pm to 10pm)	discharge at home											0	No	No	No	No	No	No	120.64	0	0	0	0	0	0	0	0
1600	1632	Yes	630	No	Male	48	ambulance/emergency medical transport	No	Urgent	No	No	Yes	Yes	Fall	No	Internal medicine	2013-10-12	0	120	6	Evening (5pm to 10pm)	discharge at home	Yes	Direct	22								0	No	No	No	No	No	No	995.64	548.8	486.4	74.8	50	20	62.4	0	0
36673	1633	No	464	No	Male	50		No	High urgent	Yes	No	No	Yes	Spring	No	Surgery	2013-04-14	10.8	73	0	Day (6am to 5 pm)	hospital admission											1	Yes	Yes	Yes	No	No	No	2663.47	2616.2	195.4	5	50	0	8.2	238.2	2174.6
33161	1634	No	1157	No	Male	46		No	High urgent	Yes	No	No	No	Winter	No	Surgery	2013-03-06	0.2	421	3	Day (6am to 5 pm)	discharge at home											0	Yes	Yes	Yes	No	No	No	2464.93	2228.4	177.6	45	10	20	97.6	178	1775
29682	1635	No	277	No	Female	43		Yes	Urgent	No	Yes	Yes	Yes	Winter	No	Internal medicine	2013-01-27	0.2	224	0	Night (10pm to 6 am)	discharge at home											0	Yes	No	Yes	No	No	No	1679.11	1336.4	504.2	79.8	50	20	116.6	153	562.6
2061	1636	Yes	1088	No	Male	54	walk-In	No	Urgent	No	Yes	Yes	Yes	Fall	No	Surgery	2014-10-25	0.2	307	6	Evening (5pm to 10pm)	not specified	No	No	24								2	Yes	Yes	Yes	No	No	No	1601.68	1045.8	299.8	45	25	11	35.2	214.6	496
102061	1637	No	373	No	Male	53		No	Urgent	No	Yes	Yes	No	Winter	No	Ear-Nose-Throat	2015-02-20	0	59	5	Evening (5pm to 10pm)	discharge at home											1	No	No	No	No	No	No	234.9	44.4	44.4	15	0	11	0	0	0
87471	1638	No	398	No	Female	45		No	Non-urgent	No	No	No	Yes	Fall	No	Fast-Track	2014-09-28	9	93	0	Day (6am to 5 pm)	discharge at home											0	Yes	No	No	No	No	No	1186.69	497.8	373	84.8	30	11	0	45.6	79.4
35115	1639	No	380	No	Female	48		No	Urgent	No	Yes	Yes	No	Spring	No	Surgery	2013-03-27	0.2	256	3	Night (10pm to 6 am)	discharge at home											0	Yes	Yes	No	No	No	No	823.34	517.8	159.8	35	15	11	35.2	142	180.6
87089	1640	No	1204	No	Female	44		No	Urgent	No	Yes	Yes	No	Fall	No	Surgery	2014-09-24	0	91	3	Evening (5pm to 10pm)	discharge at home											0	No	No	Yes	No	No	No	766.75	610.8	317.6	45	30	11	0	0	293.2
77658	1641	No	723	No	Female	50		No	Urgent	No	Yes	No	No	Sommer	No	Surgery	2014-06-23	0.2	285	1	Day (6am to 5 pm)	discharge at home											1	No	No	Yes	Yes	No	No	1731.04	1372	459.8	104.8	10	20	35.2	62	815
70747	1642	No	57	Yes	Female	26		No	Urgent	No	Yes	No	No	Spring	Yes	Surgery	2014-04-14	0.2	156	1	Day (6am to 5 pm)	discharge at home											0	Yes	No	No	No	No	No	765.79	386.4	302	50	40	11	0	0	84.4
69641	1643	No	5	No	Female	38		No	High urgent	No	Yes	Yes	No	Spring	No	Internal medicine	2014-04-04	0.2	280	5	Night (10pm to 6 am)	discharge at home											0	No	No	No	No	No	No	1385.39	795	759.6	104.8	79.8	40	35.2	0	0
46205	1644	No	1303	No	Female	56		No	Urgent	No	Yes	Yes	No	Sommer	Yes	Internal medicine	2013-07-25	1.8	262	4	Night (10pm to 6 am)	transfer extern hospital											1	Yes	Yes	No	No	No	No	912.82	529	115.4	20	15	0	97.6	162.2	153.8
17473	1645	No	405	No	Male	42		No	Urgent	No	Yes	No	No	Sommer	Yes	Surgery	2012-08-24	0	77	5	Day (6am to 5 pm)	discharge at home											0	Yes	No	No	No	No	No	459.34	170	97.6	15	15	11	0	0	72.4
2019	1646	Yes	1047	No	Male	40	walk-In	No	Urgent	No	Yes	Yes	No	Fall	Yes	Internal medicine	2014-09-29	17.6	326	1	Evening (5pm to 10pm)	hospital admission	Yes	No	13			5	10				0	Yes	No	No	No	Yes	No	1407.54	762.4	459.8	50	64.8	20	97.6	117.8	87.2
104136	1647	No	898	No	Female	45		No	Urgent	No	Yes	Yes	No	Winter	Yes	Surgery	2015-03-12	0.2	340	4	Evening (5pm to 10pm)	discharge at home											0	Yes	Yes	No	No	No	No	1192.82	1038.2	415.4	64.8	40	11	93.4	400.2	129.4
73717	1648	No	828	No	Female	46		No	Urgent	No	Yes	Yes	No	Spring	No	Ear-Nose-Throat	2014-05-15	2.6	294	4	Night (10pm to 6 am)	hospital admission											0	No	No	Yes	No	Yes	No	1836.23	652.6	17.8	0	5	0	35.2	51.2	548.2
84536	1649	No	869	No	Male	18		No	Urgent	No	Yes	No	No	Sommer	No	Ophthalmology	2014-08-29	0	122	5	Evening (5pm to 10pm)	discharge at home											0	No	No	No	No	No	No	174.34	62.2	62.2	20	0	0	0	0	0
87292	1650	No	227	No	Male	52		No	Urgent	No	Yes	No	Yes	Fall	No	Fast-Track	2014-09-27	0	55	6	Day (6am to 5 pm)	discharge at home											1	No	No	No	No	No	No	351.96	141	115.4	25	10	11	0	25.6	0
99218	1651	No	1345	No	Female	49		No	Urgent	No	Yes	No	No	Winter	No	Internal medicine	2015-01-23	0.2	267	5	Day (6am to 5 pm)	discharge at home											1	No	No	No	No	No	No	682.09	549.8	177.6	30	25	11	93.4	278.6	0
40033	1652	No	1071	Yes	Male	40		No	High urgent	No	No	Yes	No	Spring	No	Internal medicine	2013-05-20	2.6	381	1	Evening (5pm to 10pm)	hospital admission											1	No	No	No	No	Yes	No	1358.11	921	608.6	119.8	25	11	160.2	152.4	0
62409	1652	No	201	Yes	Male	40		No	High urgent	No	No	No	No	Winter	Yes	Surgery	2014-01-16	6	243	4	Day (6am to 5 pm)	transfer extern hospital											4	No	No	Yes	No	No	No	702.54	539.8	35.6	5	5	0	70.6	129.6	304.2
46579	1654	No	194	No	Male	39		No	Urgent	No	Yes	No	No	Sommer	No	Surgery	2013-07-29	0	132	1	Day (6am to 5 pm)	discharge at home											0	Yes	No	No	No	No	No	187.65	85.2	17.8	0	5	0	0	0	67.4
38582	1655	No	173	No	Female	56		No	Urgent	No	Yes	No	Yes	Spring	No	Internal medicine	2013-05-05	0.2	236	0	Day (6am to 5 pm)	discharge at home											1	Yes	No	No	No	No	No	973.15	631.6	362	84.8	5	11	97.6	104.4	67.4
1776	1656	Yes	807	No	Male	43	ambulance/emergency medical transport	No	Urgent	No	No	Yes	No	Winter	Yes	Internal medicine	2014-03-14	0	97	5	Night (10pm to 6 am)	discharge at home	No	Direct							34	36	1	No	No	No	No	No	No	472.67	168.8	168.8	20	30	20	0	0	0
40096	1657	No	611	No	Female	43		No	High urgent	No	Yes	No	No	Spring	No	Internal medicine	2013-05-21	5.2	363	2	Day (6am to 5 pm)	hospital admission											6	Yes	No	Yes	No	No	No	2040.34	1514.8	681.8	139.8	40	20	97.6	136.8	598.6
1094	1658	Yes	131	No	Male	36	walk-In	No	High urgent	No	Yes	Yes	No	Sommer	No	Internal medicine	2012-08-22	0.2	169	3	Night (10pm to 6 am)	discharge at home	Yes	Direct	23								0	No	No	No	No	No	No	634.1	282.2	282.2	59.8	5	11	0	0	0
33281	1659	No	742	No	Male	56		No	High urgent	No	Yes	No	No	Winter	No	Surgery	2013-03-07	0.2	336	4	Evening (5pm to 10pm)	discharge at home											1	Yes	No	No	No	No	No	672.9	376.8	193.4	30	10	11	35.2	84	64.2
1032	1660	Yes	69	No	Female	43	previous medical contact	No	Urgent	No	No	Yes	No	Sommer	No	Internal medicine	2012-07-03	8.6	250	2	Night (10pm to 6 am)	hospital admission	No	Indirect	19								1	No	No	No	No	No	No	686.59	624	211.2	35	10	11	0	412.8	0
1247	1660	Yes	283	No	Female	44	ambulance/emergency medical transport	No	High urgent	No	No	Yes	No	Fall	Yes	Internal medicine	2012-12-10	1.2	332	1	Evening (5pm to 10pm)	hospital admission	No	Indirect	19	27							3	Yes	Yes	No	No	No	No	4876.71	1414.8	689.4	89.8	50	11	0	413.6	311.8
1290	1662	Yes	326	No	Female	48	walk-In	No	Urgent	No	Yes	No	Yes	Winter	Yes	Internal medicine	2013-01-13	0	72	0	Day (6am to 5 pm)	discharge at home	2	No	16								0	No	No	No	No	No	No	838.07	479.2	468.6	79.8	40	11	0	10.6	0
96847	1662	No	158	No	Female	50		No	Urgent	No	Yes	No	No	Winter	No	Fast-Track	2014-12-31	0	265	3	Evening (5pm to 10pm)	discharge at home											1	No	No	No	No	No	No	287.39	65	44.4	15	0	11	0	20.6	0
2323	1664	Yes	1348	No	Female	47	walk-In	No	Urgent	No	Yes	No	Yes	Spring	No	Internal medicine	2015-05-09	5	483	6	Day (6am to 5 pm)	hospital admission	No	No	27								0	Yes	No	Yes	No	No	No	2673.34	1912.8	1121.8	89.8	104.8	29	93.4	272.8	424.8
52274	1665	No	894	No	Male	37		No	Non-urgent	No	No	Yes	Yes	Fall	Yes	Fast-Track	2013-09-29	5	1440	6	Night (10pm to 6 am)	discharge at home											0	No	No	No	No	No	No	553.55	259.2	248.6	64.8	10	0	0	10.6	0
107113	1666	No	411	Yes	Female	49		No	Urgent	No	Yes	No	No	Spring	Yes	Internal medicine	2015-04-09	0.2	234	4	Day (6am to 5 pm)	discharge at home											2	No	No	No	No	No	No	911.74	596.2	397.6	60	40	20	93.4	105.2	0
50298	1667	No	1172	No	Female	47		No	Non-urgent	No	No	No	Yes	Sommer	No	Fast-Track	2013-09-07	1	44	6	Day (6am to 5 pm)	other											0	No	No	No	No	No	No	464.13	284.4	106.6	20	15	0	177.8	0	0
69603	1668	No	356	No	Male	56		No	Semi-urgent	No	Yes	No	No	Spring	No	Ear-Nose-Throat	2014-04-03	0	31	4	Day (6am to 5 pm)	discharge at home											1	No	No	No	No	No	No	49.61	26.6	26.6	10	0	0	0	0	0
1808	1669	Yes	838	No	Female	22	walk-In	No	High urgent	No	Yes	Yes	Yes	Spring	No	Internal medicine	2014-04-06	0.2	392	0	Night (10pm to 6 am)	discharge at home	No	Direct	25								0	No	No	No	No	No	No	888.68	627.4	397.6	60	40	11	35.2	194.6	0
67202	1670	No	898	No	Male	45		No	Semi-urgent	No	Yes	No	Yes	Winter	No	Surgery	2014-03-08	0	74	6	Day (6am to 5 pm)	discharge at home											0	No	No	No	No	No	No	210.56	151	151	45	0	0	0	0	0
86418	1671	No	1170	No	Female	45		No	Urgent	No	Yes	No	No	Sommer	No	Surgery	2014-09-18	0.2	327	4	Day (6am to 5 pm)	discharge at home											0	No	Yes	No	No	No	No	1461.25	798.6	506.2	99.8	50	11	35.2	119.4	137.6
1119	1672	Yes	155	No	Female	41	ambulance/emergency medical transport	No	Urgent	No	No	No	Yes	Sommer	No	Internal medicine	2012-09-09	12.8	463	0	Day (6am to 5 pm)	transfer extern hospital	No	Indirect	18								0	No	No	Yes	No	No	No	690.86	769.2	17.8	0	5	0	0	383.4	368.2
43609	1673	No	1076	Yes	Female	46		No	Urgent	No	Yes	No	Yes	Sommer	Yes	Surgery	2013-06-30	0.2	145	0	Day (6am to 5 pm)	discharge at home											0	No	No	No	No	No	No	271.34	62.2	62.2	15	5	11	0	0	0
27384	1674	No	1357	No	Male	30		No	Urgent	No	No	Yes	No	Winter	No	Internal medicine	2013-01-01	0.2	387	2	Night (10pm to 6 am)	discharge at home											0	No	No	No	No	No	No	1102.22	679.8	433.2	84.8	25	11	97.6	149	0
1399	1675	Yes	433	No	Female	50	previous medical contact	No	Urgent	No	No	No	No	Spring	No	Internal medicine	2013-04-16	1	1350	2	Evening (5pm to 10pm)	discharge at home	No	No	27						34		1	No	No	No	No	No	No	1100.91	385.8	204.2	45	20	0	35.2	146.4	0
72721	1676	No	821	No	Male	29		No	Life-threatening	Yes	No	No	No	Spring	No	Surgery	2014-05-05	0.2	334	1	Day (6am to 5 pm)	discharge at home											0	Yes	Yes	Yes	No	No	No	2782.65	2671.4	0	0	0	0	97.6	163	2410.6
32729	1677	No	1006	No	Female	35		No	Urgent	No	No	Yes	No	Winter	No	Internal medicine	2013-03-01	11.6	145	5	Evening (5pm to 10pm)	hospital admission											0	No	No	No	No	No	No	1057.72	820.8	522	99.8	35	11	0	298.8	0
53272	1678	No	876	No	Female	34		Yes	Urgent	No	Yes	No	No	Fall	No	Surgery	2013-10-08	0.2	235	2	Day (6am to 5 pm)	discharge at home											0	Yes	No	No	No	No	No	764.65	440.2	353.2	40	45	11	19	0	68.2
70327	1679	No	597	Yes	Male	56		No	Urgent	No	Yes	No	No	Spring	No	Internal medicine	2014-04-10	0	103	4	Day (6am to 5 pm)	discharge at home											3	Yes	No	No	No	No	No	853.28	505	450.8	64.8	50	11	0	0	54.2
107566	1680	No	1313	No	Male	51		No	Urgent	No	No	Yes	No	Spring	Yes	Surgery	2015-04-14	0.2	381	2	Night (10pm to 6 am)	transfer extern hospital											1	No	No	No	No	Yes	No	1607.86	696.6	491	50	50	11	0	205.6	0
47924	1681	No	874	No	Female	51		No	Semi-urgent	No	Yes	No	No	Sommer	Yes	Fast-Track	2013-08-13	0.2	168	2	Day (6am to 5 pm)	discharge at home											1	No	No	No	No	No	No	907.61	507.8	497.2	84.8	59.8	0	0	10.6	0
107069	1682	No	827	No	Male	52		No	Life-threatening	No	Yes	Yes	No	Spring	No	Internal medicine	2015-04-08	0.6	366	3	Night (10pm to 6 am)	hospital admission											3	No	No	Yes	No	Yes	No	1792.13	1771.8	204.2	20	40	0	151.6	351.2	1064.8
31575	1683	No	206	No	Female	46		No	Urgent	No	Yes	Yes	Yes	Winter	No	Internal medicine	2013-02-17	0.4	630	0	Night (10pm to 6 am)	discharge at home											1	Yes	Yes	Yes	No	No	No	2592.36	1828.2	579.8	109.8	30	29	97.6	190.8	960
50936	1683	No	981	No	Female	46		No	Urgent	No	Yes	No	Yes	Sommer	Yes	Internal medicine	2013-09-14	0.2	341	6	Day (6am to 5 pm)	discharge at home											1	No	No	No	No	No	No	934.17	519.6	433	79.8	30	11	35.2	51.2	0
2000	1685	Yes	1028	No	Male	40	walk-In	No	Urgent	No	Yes	No	No	Sommer	No	Fast-Track	2014-09-12	14	318	4	Day (6am to 5 pm)	hospital admission	No	Direct	23								0	No	No	No	No	No	No	611.87	550.4	211.2	35	10	11	43.4	295.8	0
66640	1686	No	227	No	Female	52		No	Urgent	No	Yes	Yes	Yes	Winter	Yes	Surgery	2014-03-02	4.6	210	0	Evening (5pm to 10pm)	transfer extern hospital											1	Yes	Yes	No	No	Yes	No	1187.1	876.6	264.4	50	10	11	54.2	377.4	180.6
74599	1687	No	397	Yes	Male	47		No	High urgent	No	No	No	Yes	Spring	Yes	Internal medicine	2014-05-24	0.2	249	6	Day (6am to 5 pm)	discharge at home											0	No	No	No	No	No	No	1874.77	1261.2	713	109.8	69.8	20	97.6	450.6	0
96489	1688	No	839	No	Female	46		No	Urgent	No	Yes	Yes	Yes	Winter	No	Surgery	2014-12-28	0.2	206	0	Night (10pm to 6 am)	discharge at home											0	Yes	Yes	No	No	No	No	1194.6	776	415.4	55	50	11	35.2	181	144.4
110789	1689	No	845	Yes	Male	18		No	Urgent	No	Yes	Yes	No	Fall	No	Ear-Nose-Throat	2014-10-15	0	67	3	Evening (5pm to 10pm)	discharge at home											0	No	No	No	No	No	No	208.5	87.4	44.4	15	0	11	0	43	0
71853	1690	No	752	No	Male	43		No	Non-urgent	No	Yes	No	No	Spring	No	Fast-Track	2014-04-25	7	106	5	Day (6am to 5 pm)	discharge at home											0	Yes	No	No	No	No	No	805.68	267.6	195.4	45	15	11	0	0	72.4
58132	1691	No	12	No	Female	54		No	Urgent	No	Yes	No	No	Fall	Yes	Internal medicine	2013-12-02	0.2	148	1	Day (6am to 5 pm)	discharge at home											3	Yes	Yes	No	No	No	No	1237.35	799.8	486.4	69.8	54.8	20	0	132.6	180.6
78136	1692	No	295	No	Female	44		No	Urgent	No	Yes	No	Yes	Sommer	No	Internal medicine	2014-06-28	0	86	6	Day (6am to 5 pm)	discharge at home											0	No	No	No	No	No	No	597.4	318.8	299.8	35	35	20	19	0	0
86158	1693	No	980	No	Male	48		No	Life-threatening	No	No	No	No	Sommer	No	Surgery	2014-09-15	14.6	148	1	Evening (5pm to 10pm)	hospital admission											0	No	No	Yes	No	No	No	834.32	785.8	17.8	0	5	0	128	335.8	304.2
77492	1694	No	263	No	Female	38		No	High urgent	No	No	Yes	Yes	Sommer	Yes	Internal medicine	2014-06-22	0.2	264	0	Night (10pm to 6 am)	discharge at home											0	Yes	No	No	No	No	No	1152.73	645.6	357.8	45	30	20	62.4	158	67.4
90063	1695	No	41	No	Male	41		No	Urgent	No	No	No	No	Fall	Yes	Ear-Nose-Throat	2014-10-24	2	125	5	Day (6am to 5 pm)	hospital admission											2	No	No	No	No	No	No	676.66	209.6	116.6	30	0	11	0	93	0
66720	1696	No	698	No	Male	50		No	High urgent	No	Yes	No	No	Winter	No	Internal medicine	2014-03-03	2.8	310	1	Evening (5pm to 10pm)	hospital admission											1	Yes	No	Yes	No	No	No	2055.1	1635	326.6	50	30	20	97.6	368.4	842.2
89372	1697	No	1247	No	Female	45		No	Urgent	No	Yes	Yes	No	Fall	No	Surgery	2014-10-17	0	106	5	Night (10pm to 6 am)	discharge at home											0	Yes	No	No	No	No	No	540.7	219.8	126.8	15	20	11	0	0	93
56270	1698	No	288	No	Male	56		No	Urgent	No	Yes	No	Yes	Fall	No	Surgery	2013-11-10	2	488	0	Day (6am to 5 pm)	hospital admission											4	Yes	No	Yes	No	No	No	2021.86	1525.2	397.6	69.8	30	20	160.2	517	450.6
12014	1699	No	279	No	Male	44		No	Urgent	No	Yes	No	Yes	Spring	No	Internal medicine	2012-06-09	0.2	1440	6	Day (6am to 5 pm)	hospital admission											2	No	No	No	No	No	No	615.59	349.4	193.4	40	0	11	62.4	93.6	0
43068	1700	No	955	No	Male	52		No	Urgent	No	No	Yes	No	Sommer	No	Internal medicine	2013-06-24	0.4	435	1	Night (10pm to 6 am)	discharge at home											1	No	No	Yes	No	No	No	1147.5	834.8	344.2	50	35	11	97.6	109.8	283.2
2116	1701	Yes	1142	No	Male	39	ambulance/emergency medical transport	No	Urgent	No	No	No	No	Fall	No	Internal medicine	2014-12-10	0.2	282	3	Day (6am to 5 pm)	transfer extern hospital	Yes	Direct	25						31		0	No	No	No	No	Yes	No	2147.55	964.8	539.6	74.8	64.8	20	58.2	367.2	0
1956	1702	Yes	985	No	Male	42	ambulance/emergency medical transport	No	Life-threatening	Yes	No	Yes	No	Sommer	No	Internal medicine	2014-07-29	0.6	77	2	Evening (5pm to 10pm)	hospital admission	2	Direct	25								0	No	No	Yes	No	No	No	2903.19	2092.2	459.8	59.8	54.8	20	128	118.8	1385.6
40394	1703	No	312	No	Male	41		No	Urgent	No	Yes	Yes	No	Spring	No	Surgery	2013-05-24	0	52	5	Evening (5pm to 10pm)	discharge at home											0	No	No	No	No	No	No	384.03	133.2	133.2	35	5	11	0	0	0
106709	1704	No	1079	No	Male	47		Yes	Urgent	No	Yes	No	No	Spring	No	Ear-Nose-Throat	2015-04-06	0	88	1	Day (6am to 5 pm)	discharge at home											0	No	No	No	No	No	No	266.07	98.6	44.4	15	0	11	54.2	0	0
77887	1705	No	361	No	Male	53		No	Urgent	No	Yes	No	No	Sommer	Yes	Fast-Track	2014-06-26	0	145	4	Day (6am to 5 pm)	discharge at home											1	Yes	No	No	No	No	No	614.08	335	246.6	45	10	11	0	0	88.4
101336	1706	No	345	No	Female	47		Yes	Urgent	No	Yes	No	Yes	Winter	No	Internal medicine	2015-02-14	0.2	348	6	Day (6am to 5 pm)	not specified											0	Yes	No	No	No	No	No	1510.62	837	522	69.8	64.8	11	93.4	158	63.6
48434	1707	No	16	No	Female	42		No	Urgent	No	Yes	Yes	Yes	Sommer	Yes	Surgery	2013-08-18	0.2	371	0	Evening (5pm to 10pm)	discharge at home											0	No	Yes	No	No	No	No	1029.76	816.4	308.8	50	25	11	35.2	233.6	238.6
74826	1708	No	880	No	Female	53		No	High urgent	No	Yes	No	No	Spring	No	Internal medicine	2014-05-27	0.2	171	2	Day (6am to 5 pm)	discharge at home											1	Yes	No	No	No	No	No	1073.9	690.8	486.4	74.8	50	20	35.2	100.8	68.4
55756	1709	No	1213	No	Male	47		No	Urgent	No	Yes	No	No	Fall	No	Fast-Track	2013-11-05	0	111	2	Day (6am to 5 pm)	discharge at home											0	No	No	No	No	No	No	293.61	62.2	62.2	20	0	11	0	0	0
97209	1710	No	1058	No	Female	29		No	Urgent	No	Yes	Yes	Yes	Winter	Yes	Surgery	2015-01-03	0.2	242	6	Night (10pm to 6 am)	discharge at home											0	No	No	No	No	No	No	964.14	663.6	663.6	55	40	11	0	0	0
61383	1711	No	549	No	Female	37		No	Urgent	No	Yes	No	Yes	Winter	No	Internal medicine	2014-01-05	0	137	0	Day (6am to 5 pm)	discharge at home											0	No	No	No	No	No	No	655.57	401.6	326.6	50	30	11	35.2	39.8	0
74710	1712	No	400	No	Female	47		No	Urgent	No	Yes	No	No	Spring	No	Internal medicine	2014-05-26	0.4	455	1	Day (6am to 5 pm)	discharge at home											0	No	No	No	No	No	No	1331.85	710	486.4	74.8	50	20	35.2	188.4	0
1069	1713	Yes	107	No	Male	44	walk-In	No	High urgent	No	Yes	No	No	Sommer	Yes	Internal medicine	2012-08-01	10.8	266	3	Day (6am to 5 pm)	hospital admission	No	Indirect	18								3	Yes	Yes	No	No	No	No	863.16	656.6	239.8	40	30	0	0	236.2	180.6
1553	1713	Yes	583	No	Male	45	walk-In	No	Urgent	No	Yes	No	Yes	Sommer	Yes	Internal medicine	2013-09-07	0.2	151	6	Day (6am to 5 pm)	discharge at home	No	No	16	27							3	Yes	No	No	No	No	No	1349.54	894.2	601.8	94.8	59.8	11	97.6	127.2	67.4
1572	1713	Yes	602	No	Male	45	previous medical contact	No	Urgent	No	No	No	No	Sommer	Yes	Internal medicine	2013-09-19	1.8	375	4	Day (6am to 5 pm)	hospital admission	No	No	27								3	No	No	Yes	No	No	No	1860.98	1769.4	577.2	45	20	11	97.6	91	1003.4
2126	1713	Yes	1152	No	Male	46	walk-In	No	Urgent	No	Yes	No	No	Fall	No	Internal medicine	2014-12-15	8.8	252	1	Day (6am to 5 pm)	hospital admission	No	No	15								3	Yes	No	No	No	No	No	1441.03	1015	371	45	45	20	35.2	531.4	77.4
15325	1717	No	1341	Yes	Female	38		No	Urgent	No	No	Yes	No	Sommer	No	Surgery	2012-07-26	0.2	415	4	Night (10pm to 6 am)	hospital admission											0	Yes	No	Yes	No	No	No	2128.15	1400.6	459.8	84.8	35	11	54.2	39.2	847.2
59304	1718	No	495	No	Female	44		No	High urgent	No	Yes	Yes	Yes	Fall	No	Surgery	2013-12-15	0.6	765	0	Evening (5pm to 10pm)	discharge at home											0	Yes	No	No	No	No	No	1115.24	412.2	308.8	55	20	11	0	26	77.4
70193	1719	No	1233	No	Female	60		No	Urgent	No	Yes	No	No	Spring	No	Surgery	2014-04-09	0.2	291	3	Day (6am to 5 pm)	discharge at home											2	Yes	No	No	No	No	No	976.07	482.4	337.4	50	50	11	75.6	0	69.4
22106	1720	No	1219	No	Male	54		No	Urgent	No	No	No	No	Fall	No	Internal medicine	2012-10-26	0.2	182	5	Day (6am to 5 pm)	discharge at home											1	No	No	Yes	No	No	No	1571.02	1250	397.6	55	45	11	97.6	82.2	672.4
110600	1721	No	1061	No	Male	49		No	High urgent	No	Yes	No	Yes	Spring	No	Ophthalmology	2013-06-09	0	73	0	Day (6am to 5 pm)	discharge at home											0	No	No	No	No	No	No	157.23	44.4	44.4	15	0	0	0	0	0
81413	1722	No	1052	No	Male	51		No	Urgent	No	Yes	No	No	Sommer	Yes	Surgery	2014-07-30	0.2	234	3	Day (6am to 5 pm)	discharge at home											3	No	No	No	No	No	No	526.71	106.6	106.6	25	10	11	0	0	0
48313	1723	No	117	No	Male	43		No	Urgent	No	Yes	No	Yes	Sommer	Yes	Surgery	2013-08-17	0.2	155	6	Day (6am to 5 pm)	discharge at home											2	No	No	No	No	No	No	603.77	266.4	266.4	64.8	15	22	0	0	0
72633	1724	No	446	No	Female	38		No	Semi-urgent	No	Yes	No	No	Spring	Yes	Surgery	2014-05-05	0	67	1	Day (6am to 5 pm)	discharge at home											0	No	No	No	No	No	No	408.95	115.4	115.4	30	5	11	0	0	0
55549	1725	No	1025	No	Female	35		No	High urgent	No	No	No	Yes	Fall	No	Surgery	2013-11-02	0	121	6	Day (6am to 5 pm)	discharge at home											1	No	No	No	No	No	No	577.79	342	228.8	35	15	11	35.2	77.8	0
87864	1726	No	124	No	Female	58		Yes	Urgent	No	Yes	No	No	Fall	No	Fast-Track	2014-10-02	0	142	4	Day (6am to 5 pm)	discharge at home											1	Yes	No	No	No	No	No	466.67	175.6	97.6	25	5	11	0	0	78
17041	1727	No	257	No	Male	34		No	Urgent	No	Yes	Yes	Yes	Sommer	No	Internal medicine	2012-08-18	0.2	202	6	Evening (5pm to 10pm)	discharge at home											0	No	No	No	No	No	No	934.49	462.4	388.8	59.8	35	11	0	73.8	0
104276	1728	No	994	No	Female	35		No	Urgent	No	Yes	No	Yes	Winter	No	Surgery	2015-03-14	0.2	354	6	Day (6am to 5 pm)	discharge at home											0	No	Yes	No	No	No	No	947.79	627.2	317.6	55	20	11	0	26	283.6
20456	1729	No	1016	No	Female	42		No	Urgent	No	Yes	No	No	Fall	No	Internal medicine	2012-10-04	0.2	198	4	Day (6am to 5 pm)	discharge at home											0	Yes	No	No	No	No	No	894.02	429.2	317.6	59.8	15	29	0	0	111.6
81367	1730	No	959	Yes	Female	26		No	Urgent	No	Yes	Yes	No	Sommer	Yes	Internal medicine	2014-07-29	0.2	233	2	Night (10pm to 6 am)	discharge at home											0	No	No	No	No	No	No	755.76	561	393.2	64.8	20	11	35.2	132.4	0
16006	1731	No	726	No	Male	41		Yes	Urgent	No	No	No	No	Sommer	Yes	Surgery	2012-08-03	0.2	153	5	Evening (5pm to 10pm)	discharge at home											0	No	No	No	No	No	No	613.04	195.4	195.4	50	10	11	0	0	0
23148	1731	No	1359	No	Male	41		Yes	Urgent	No	No	No	No	Fall	Yes	Ear-Nose-Throat	2012-11-09	0	92	5	Day (6am to 5 pm)	discharge at home											0	No	No	No	No	No	No	170.76	44.4	44.4	15	0	0	0	0	0
1260	1733	Yes	297	No	Male	39	police/inprisonment	No	Urgent	No	No	No	Yes	Winter	No	Internal medicine	2012-12-22	0.2	186	6	Evening (5pm to 10pm)	discharge at home	No	No	29								0	No	No	No	No	No	No	1327.84	949.2	464.2	94.8	15	11	35.2	449.6	0
61001	1734	No	416	No	Male	52		No	High urgent	No	Yes	Yes	No	Winter	Yes	Surgery	2014-01-01	0.6	810	3	Evening (5pm to 10pm)	discharge at home											1	No	No	Yes	Yes	No	No	2758.98	2061.4	739.6	119.8	64.8	20	35.2	51.2	1235.2
1300	1735	Yes	335	No	Male	43	ambulance/emergency medical transport	No	Urgent	No	No	No	No	Winter	Yes	Internal medicine	2013-01-18	0.2	286	5	Evening (5pm to 10pm)	discharge at home	No	Direct	25								0	No	No	No	No	No	No	1183.68	682.2	415.4	69.8	35	11	97.6	169	0
1306	1735	Yes	341	No	Male	43	police/inprisonment	No	High urgent	No	No	Yes	No	Winter	Yes	Internal medicine	2013-01-21	0.2	146	1	Evening (5pm to 10pm)	not specified	2	Direct	25								0	No	No	No	No	No	No	604.19	370.6	228.8	40	10	11	35.2	106.4	0
1581	1735	Yes	610	No	Male	44	walk-In	No	Urgent	No	Yes	No	Yes	Fall	Yes	Internal medicine	2013-09-29	3.8	542	0	Day (6am to 5 pm)	hospital admission	No	Direct	15	25							0	Yes	No	No	No	No	No	1593.33	887.6	639.8	89.8	50	22	97.6	67.6	82.4
1632	1735	Yes	662	No	Male	44	walk-In	No	High urgent	No	Yes	No	Yes	Fall	No	Internal medicine	2013-11-10	0.6	939	0	Evening (5pm to 10pm)	discharge at home	No	Direct	25								0	No	No	No	No	No	No	1593.23	760.6	557.4	99.8	45	11	97.6	105.6	0
65831	1739	No	853	No	Female	54		Yes	High urgent	No	Yes	No	Yes	Winter	No	Internal medicine	2014-02-22	0.2	286	6	Day (6am to 5 pm)	discharge at home											1	No	No	Yes	No	No	No	1420.04	1114.2	406.4	55	45	11	97.6	83.2	526.8
21376	1740	No	822	No	Male	46		No	High urgent	No	No	Yes	No	Fall	No	Internal medicine	2012-10-16	8.8	171	2	Evening (5pm to 10pm)	hospital admission											4	Yes	No	Yes	No	Yes	No	1125.37	1121.6	228.8	35	15	11	0	282.8	610
66830	1741	No	1157	No	Male	46		No	Urgent	No	Yes	Yes	No	Winter	No	Ophthalmology	2014-03-04	0	22	2	Night (10pm to 6 am)	discharge at home											0	No	No	Yes	No	No	No	391.12	337.6	44.4	15	0	0	0	0	293.2
18541	1742	No	1229	Yes	Male	47		No	High urgent	Yes	Yes	Yes	Yes	Sommer	Yes	Internal medicine	2012-09-08	2.4	551	6	Night (10pm to 6 am)	hospital admission											2	No	No	No	No	Yes	No	1336.3	833.8	688.8	109.8	30	40	0	145	0
53101	1743	No	1242	No	Male	50		No	Urgent	No	Yes	Yes	No	Fall	No	Internal medicine	2013-10-07	3.4	347	1	Night (10pm to 6 am)	hospital admission											2	No	No	Yes	No	No	No	1847.8	1767.6	482	59.8	50	11	97.6	73.2	1114.6
86689	1744	No	223	No	Female	32		No	Urgent	No	Yes	No	Yes	Sommer	No	Fast-Track	2014-09-20	0	77	6	Day (6am to 5 pm)	discharge at home											0	Yes	No	No	No	No	No	485.46	181.8	115.4	30	5	11	0	0	66.4
41051	1745	No	979	No	Female	46		No	Urgent	No	Yes	No	No	Spring	Yes	Internal medicine	2013-05-31	0.2	381	5	Day (6am to 5 pm)	transfer extern hospital											0	No	No	No	No	No	No	719.72	413.2	282.2	59.8	5	11	35.2	95.8	0
52877	1746	No	60	No	Male	40		No	Urgent	No	Yes	No	Yes	Fall	No	Internal medicine	2013-10-05	0.2	171	6	Day (6am to 5 pm)	discharge at home											0	No	No	Yes	No	No	No	1471.12	1345	335.4	50	30	11	97.6	132.6	779.4
78600	1747	No	765	No	Male	37		No	Non-urgent	No	Yes	No	No	Sommer	No	Fast-Track	2014-07-03	4	224	4	Day (6am to 5 pm)	discharge at home											0	No	No	No	No	No	No	640.23	427.4	142	35	10	11	0	285.4	0
49202	1748	No	1026	No	Male	50		No	Urgent	No	Yes	No	No	Sommer	No	Internal medicine	2013-08-26	0.2	217	1	Day (6am to 5 pm)	discharge at home											1	Yes	Yes	No	No	No	No	525.27	376.8	80	25	0	11	0	0	296.8
105655	1749	No	412	No	Female	47		No	Urgent	No	No	No	No	Spring	No	Ear-Nose-Throat	2015-03-27	0.2	300	5	Day (6am to 5 pm)	discharge at home											0	No	No	No	No	No	No	246.35	106.4	44.4	15	0	11	0	62	0
105926	1749	No	594	No	Female	47		No	Semi-urgent	No	No	No	No	Spring	Yes	Ear-Nose-Throat	2015-03-30	0	39	1	Day (6am to 5 pm)	discharge at home											0	No	No	No	No	No	No	98.61	44.4	44.4	15	0	0	0	0	0
91148	1751	No	1344	No	Male	62		No	Life-threatening	Yes	No	Yes	No	Fall	No	Internal medicine	2014-11-04	1.4	42	2	Night (10pm to 6 am)	hospital admission											3	No	No	No	No	Yes	No	5575.49	575.2	291	50	20	20	93.4	190.8	0
64861	1752	No	810	No	Male	49		No	Non-urgent	No	No	Yes	No	Winter	Yes	Fast-Track	2014-02-12	0	758	3	Night (10pm to 6 am)	discharge at home											0	No	No	No	No	No	No	280.37	115.4	115.4	25	10	0	0	0	0
99057	1753	No	656	No	Female	45		No	Semi-urgent	No	Yes	Yes	No	Winter	No	Internal medicine	2015-01-21	0	9	3	Evening (5pm to 10pm)	discharge at home											0	No	No	No	No	No	No	33.8	0	0	0	0	0	0	0	0
79950	1754	No	370	No	Female	23		No	Urgent	No	Yes	No	No	Sommer	Yes	Surgery	2014-07-16	0.2	266	3	Day (6am to 5 pm)	discharge at home											0	Yes	Yes	Yes	No	No	No	1695.42	1146	450.8	55	59.8	11	35.2	174.6	485.2
27837	1755	No	552	No	Male	50		No	Life-threatening	Yes	No	No	Yes	Winter	No	Surgery	2013-01-05	0.2	392	6	Day (6am to 5 pm)	discharge at home											1	Yes	Yes	Yes	No	No	No	2834.55	2453	920.8	159.8	50	11	43.4	233.6	1255.2
77970	1756	No	295	No	Male	44		No	Urgent	No	Yes	No	No	Sommer	Yes	Ear-Nose-Throat	2014-06-26	0	101	4	Evening (5pm to 10pm)	discharge at home											0	No	No	No	No	No	No	166.39	44.4	44.4	15	0	11	0	0	0
14329	1757	No	1251	No	Female	27		No	Urgent	No	Yes	No	No	Sommer	No	Surgery	2012-07-12	0.2	178	4	Day (6am to 5 pm)	discharge at home											0	Yes	No	No	No	No	No	1170.2	708.4	564.2	84.8	45	11	0	80	64.2
1127	1758	Yes	164	Yes	Female	31	previous medical contact	No	Urgent	No	No	No	Yes	Sommer	Yes	Surgery	2012-09-15	0.2	366	6	Day (6am to 5 pm)	discharge at home	Yes	No	13				10				0	Yes	Yes	No	No	No	No	654.57	529.8	17.8	5	0	0	0	158.6	353.4
1182	1758	Yes	218	Yes	Female	31	walk-In	No	Urgent	No	Yes	No	No	Fall	Yes	Internal medicine	2012-10-25	0.6	870	4	Evening (5pm to 10pm)	discharge at home	Yes	Indirect	27								0	No	No	Yes	No	No	No	3470.55	1544.8	637.8	104.8	35	20	99.2	379	428.8
1197	1758	Yes	234	Yes	Female	31	walk-In	No	Urgent	No	Yes	No	No	Fall	Yes	Internal medicine	2012-11-05	0.4	468	1	Evening (5pm to 10pm)	discharge at home	Yes	Indirect	27								0	No	No	No	No	No	No	2042.66	719.8	397.6	74.8	25	11	97.6	224.6	0
1257	1758	Yes	293	Yes	Female	31	walk-In	No	Urgent	No	Yes	Yes	No	Fall	No	Internal medicine	2012-12-19	0.2	190	3	Evening (5pm to 10pm)	discharge at home	Yes	Direct	13	29							0	Yes	Yes	No	No	No	No	1221.66	759.2	379.8	64.8	30	11	0	222.2	157.2
1462	1758	Yes	494	Yes	Female	31	walk-In	No	Urgent	No	Yes	Yes	No	Sommer	Yes	Surgery	2013-06-27	0.2	309	4	Evening (5pm to 10pm)	discharge at home	Yes	Direct	28			8					0	Yes	Yes	No	No	No	No	1409.8	888.8	248.6	64.8	10	11	35.2	51.2	553.6
1514	1758	Yes	546	Yes	Female	31	walk-In	No	Urgent	No	Yes	Yes	No	Sommer	Yes	Surgery	2013-08-12	14.8	390	1	Evening (5pm to 10pm)	hospital admission	Yes	Direct	13			8					0	No	No	Yes	No	No	No	2881.51	1314.4	397.6	69.8	30	11	35.2	393.6	487.8
2314	1758	Yes	1338	Yes	Female	33	walk-In	No	Semi-urgent	No	Yes	No	Yes	Spring	Yes	Fast-Track	2015-05-03	2.2	1440	5	Day (6am to 5 pm)	discharge at home	Yes	No	27			10					0	No	No	No	No	No	No	538.88	495.8	211.2	30	15	11	43.4	241.4	0
12107	1765	No	695	No	Female	40		No	Urgent	No	No	No	No	Spring	No	Internal medicine	2012-06-11	0	1440	1	Day (6am to 5 pm)	discharge at home											0	Yes	Yes	No	No	No	No	1043.5	646.8	291	50	20	11	35.2	140	180.6
73222	1766	No	1224	No	Male	50		No	Urgent	No	Yes	No	Yes	Spring	No	Surgery	2014-05-11	3.4	479	0	Day (6am to 5 pm)	hospital admission											1	Yes	No	No	No	No	No	1898.43	867.2	581	84.8	45	29	35.2	163.6	87.2
30020	1767	No	160	No	Male	48		No	Urgent	No	Yes	No	No	Winter	Yes	Internal medicine	2013-01-31	22	419	4	Day (6am to 5 pm)	hospital admission											3	No	No	Yes	No	No	No	2017.84	1205.2	530.8	89.8	45	11	119.6	241.8	313.2
69723	1767	No	541	No	Male	49		No	Urgent	No	No	No	No	Spring	No	Internal medicine	2014-04-04	0.2	257	5	Evening (5pm to 10pm)	discharge at home											3	No	No	No	No	No	No	680.18	483.8	362	55	35	11	35.2	86.4	0
64153	1769	No	1104	No	Male	36		No	High urgent	No	No	No	No	Winter	No	Internal medicine	2014-02-04	0.8	536	1	Day (6am to 5 pm)	transfer extern hospital											0	No	No	No	No	Yes	No	3007.08	1613.6	1037	159.8	129.8	31	285	291.8	0
110903	1770	No	386	No	Male	47		No	Urgent	No	Yes	Yes	Yes	Fall	No	Internal medicine	2014-11-29	0.2	187	0	Evening (5pm to 10pm)	discharge at home											0	No	No	No	No	No	No	752.08	506.6	353.2	50	35	11	35.2	118.2	0
48825	1771	No	645	No	Female	58		No	Urgent	No	No	No	No	Sommer	No	Internal medicine	2013-08-22	0.2	322	4	Day (6am to 5 pm)	discharge at home											7	No	No	No	No	No	No	783.26	411.2	348.8	50	25	20	62.4	0	0
81268	1772	No	581	No	Male	48		No	Urgent	Yes	Yes	Yes	No	Sommer	No	Surgery	2014-07-28	0	120	1	Evening (5pm to 10pm)	discharge at home											0	No	No	No	No	No	No	294.27	80	80	20	5	11	0	0	0
1040	1773	Yes	77	No	Male	31	previous medical contact	No	Urgent	No	No	No	No	Sommer	No	Internal medicine	2012-07-11	11.6	373	3	Evening (5pm to 10pm)	hospital admission	Yes	Direct	29	19							0	Yes	No	Yes	No	No	No	1846.36	1442.2	766.6	69.8	20	11	0	164	511.8
1148	1773	Yes	183	No	Male	32	ambulance/emergency medical transport	No	High urgent	No	No	Yes	Yes	Fall	Yes	Internal medicine	2012-09-30	0	107	0	Night (10pm to 6 am)	discharge at home	Yes	Direct	22	25							0	No	No	Yes	No	No	No	1234.63	811.4	371	69.8	20	11	70.6	86.8	283.2
1188	1773	Yes	223	No	Male	32	previous medical contact	No	Urgent	No	No	Yes	No	Fall	Yes	Surgery	2012-10-29	6.6	273	1	Evening (5pm to 10pm)	hospital admission	Yes	Direct				10					0	Yes	Yes	No	No	No	No	859.7	384	35.6	0	10	0	0	62.2	286.4
1478	1773	Yes	510	No	Male	32		No	Urgent	No	No	Yes	No	Sommer	Yes	Internal medicine	2013-07-12	13.8	284	5	Evening (5pm to 10pm)	hospital admission	Yes	Direct	28	13	29						0	No	Yes	No	No	No	No	1373.86	843.4	566.2	104.8	40	20	35.2	107	134.6
2164	1773	Yes	1190	No	Male	34	previous medical contact	No	High urgent	No	No	No	No	Winter	Yes	Internal medicine	2015-01-19	16.8	523	1	Day (6am to 5 pm)	hospital admission	Yes	Indirect	14	27							0	Yes	Yes	Yes	No	Yes	No	3169.05	2639.4	894.4	104.8	104.8	20	93.4	891	760.8
36719	1778	No	92	Yes	Male	42		No	High urgent	Yes	Yes	Yes	Yes	Spring	Yes	Internal medicine	2013-04-14	18.4	113	0	Night (10pm to 6 am)	hospital admission											3	No	No	Yes	No	Yes	No	5045.47	1258.8	282.2	30	35	11	65.6	606.8	304.2
42064	1779	No	704	No	Female	48		No	Non-urgent	No	Yes	No	No	Spring	No	Fast-Track	2013-06-13	6	85	4	Day (6am to 5 pm)	discharge at home											0	Yes	No	No	No	No	No	977.28	454.2	381.8	89.8	25	22	0	0	72.4
100047	1780	No	1060	No	Male	46		Yes	Urgent	No	No	Yes	Yes	Winter	No	Surgery	2015-01-31	0.2	183	6	Night (10pm to 6 am)	discharge at home											0	Yes	No	Yes	No	No	No	1199.61	497.4	151	10	35	11	0	0	346.4
108030	1781	No	243	No	Female	49		Yes	Urgent	No	Yes	No	Yes	Spring	No	Fast-Track	2015-04-18	0	108	6	Day (6am to 5 pm)	discharge at home											0	No	No	No	No	No	No	136.82	44.4	44.4	15	0	0	0	0	0
2187	1782	Yes	1212	No	Male	18	external hospital incl. psychiatric ward	No	High urgent	No	No	Yes	No	Winter	Yes	Internal medicine	2015-02-04	4.6	233	3	Night (10pm to 6 am)	hospital admission	No	No	19						31		1	No	No	No	No	Yes	No	1166.21	1068.2	431.8	59.8	10	20	93.4	543	0
66233	1783	No	927	No	Female	43		No	Urgent	No	Yes	Yes	No	Winter	No	Ophthalmology	2014-02-26	0	90	3	Evening (5pm to 10pm)	discharge at home											0	No	No	No	No	No	No	153.84	44.4	44.4	15	0	0	0	0	0
72824	1783	No	469	No	Female	43		No	Urgent	No	Yes	No	No	Spring	Yes	Fast-Track	2014-05-06	0	147	2	Day (6am to 5 pm)	discharge at home											0	No	No	No	No	No	No	354.96	193.4	193.4	35	5	11	0	0	0
19271	1785	No	645	Yes	Male	58		No	Urgent	No	No	No	No	Sommer	Yes	Surgery	2012-09-17	0.2	198	1	Day (6am to 5 pm)	transfer extern hospital											4	Yes	No	No	No	No	No	1010.19	532.2	379.8	60	35	11	35.2	58	59.2
89989	1786	No	944	No	Male	50		No	Urgent	No	Yes	No	No	Fall	No	Surgery	2014-10-23	0.2	364	4	Day (6am to 5 pm)	discharge at home											1	Yes	Yes	Yes	No	No	No	1531.27	999.2	317.6	45	30	11	35.2	150.4	496
46755	1787	No	659	No	Female	51		No	Urgent	No	No	Yes	No	Sommer	Yes	Internal medicine	2013-07-30	0.2	176	2	Night (10pm to 6 am)	discharge at home											1	No	No	No	No	No	No	661.61	420.4	264.4	50	10	11	62.4	93.6	0
108441	1788	No	825	No	Female	47		No	Urgent	No	Yes	No	No	Spring	No	Internal medicine	2015-04-22	0.4	583	3	Day (6am to 5 pm)	discharge at home											0	No	No	Yes	Yes	No	No	2349.24	1808.8	917.2	129.8	109.8	29	93.4	113	685.4
91492	1789	No	1215	No	Female	49		No	Urgent	No	No	No	No	Fall	No	Internal medicine	2014-11-07	0.2	252	5	Day (6am to 5 pm)	discharge at home											0	No	No	No	No	No	No	791.09	506.4	317.6	55	20	20	35.2	153.6	0
30132	1790	No	554	Yes	Female	34		No	Urgent	No	Yes	Yes	Yes	Winter	Yes	Surgery	2013-02-02	0	70	6	Night (10pm to 6 am)	discharge at home											0	No	No	No	No	No	No	301.05	62.2	62.2	10	10	11	0	0	0
69992	1791	No	542	No	Male	57		No	Urgent	No	Yes	No	No	Spring	Yes	Internal medicine	2014-04-07	0.2	206	1	Day (6am to 5 pm)	discharge at home											1	No	No	Yes	No	No	No	1952.42	1523.6	610.8	89.8	69.8	11	97.6	76.2	738.8
92355	1792	No	1050	No	Female	46		No	Urgent	No	Yes	No	Yes	Fall	No	Surgery	2014-11-16	0	133	0	Day (6am to 5 pm)	discharge at home											0	No	No	No	No	No	No	306.33	97.6	97.6	30	0	20	0	0	0
89985	1793	No	254	No	Male	54		No	Urgent	No	Yes	No	No	Fall	No	Surgery	2014-10-23	0.2	336	4	Day (6am to 5 pm)	discharge at home											2	Yes	No	Yes	No	No	No	2355.84	1349.8	761.6	134.8	69.8	22	93.4	148.4	346.4
94336	1794	No	1353	No	Male	50		No	Urgent	No	Yes	Yes	No	Fall	No	Surgery	2014-12-08	4.6	579	0	Night (10pm to 6 am)	hospital admission											1	No	No	No	No	Yes	No	560.52	97.2	0	0	0	0	35.2	62	0
26634	1795	No	296	No	Male	41		No	Urgent	No	Yes	No	Yes	Winter	No	Internal medicine	2012-12-22	0	117	6	Evening (5pm to 10pm)	discharge at home											0	No	No	No	No	No	No	770.94	433.6	299.8	55	15	11	35.2	98.6	0
107850	1796	No	551	No	Male	49		No	Urgent	No	No	Yes	No	Spring	Yes	Internal medicine	2015-04-16	0.4	679	4	Evening (5pm to 10pm)	discharge at home											1	No	No	No	No	No	No	1429.9	979.4	504.2	55	74.8	20	58.2	417.2	0
103467	1797	No	747	No	Female	53		No	Urgent	No	No	No	No	Winter	No	Surgery	2015-03-06	4	204	5	Day (6am to 5 pm)	hospital admission											1	Yes	No	No	No	No	No	857.2	433.2	275.2	40	40	0	35.2	62	60.6
83009	1798	No	681	Yes	Male	41		No	Urgent	No	Yes	Yes	No	Sommer	Yes	Internal medicine	2014-08-14	0.2	386	4	Evening (5pm to 10pm)	discharge at home											1	No	No	Yes	No	No	No	1628.51	924.4	468.6	84.8	35	22	35.2	71	349.6
22064	1799	No	935	No	Male	52		Yes	High urgent	No	Yes	Yes	No	Fall	No	Internal medicine	2012-10-25	2.6	225	4	Night (10pm to 6 am)	transfer extern hospital											1	Yes	No	Yes	No	No	No	1443.7	1076.2	530.8	84.8	50	11	0	142	403.4
83480	1800	No	463	No	Male	55		No	High urgent	No	No	No	No	Sommer	No	Internal medicine	2014-08-19	10	216	2	Day (6am to 5 pm)	hospital admission											3	Yes	No	No	No	Yes	No	1513.78	973.2	565	74.8	35	29	62.4	263.6	82.4
42659	1801	No	209	No	Male	42		No	Urgent	No	No	No	No	Spring	No	Ear-Nose-Throat	2013-06-19	2.8	353	3	Day (6am to 5 pm)	hospital admission											0	Yes	Yes	Yes	No	No	No	1177.58	1018	186.4	50	5	0	35.2	51.2	745
15024	1802	No	1320	No	Female	46		No	Urgent	No	Yes	Yes	Yes	Sommer	No	Surgery	2012-07-21	0.2	192	6	Night (10pm to 6 am)	discharge at home											0	Yes	No	No	No	No	No	702.35	437	228.8	40	10	11	0	0	208.2
63519	1803	No	186	No	Female	44		No	Urgent	No	No	Yes	No	Winter	Yes	Surgery	2014-01-28	2.2	411	2	Night (10pm to 6 am)	hospital admission											0	No	No	Yes	No	No	No	2551.14	2203.2	597.6	69.8	74.8	11	97.6	129.8	1378.2
25115	1804	No	648	No	Female	43		No	Urgent	No	Yes	No	No	Fall	No	Internal medicine	2012-12-04	0.2	149	2	Evening (5pm to 10pm)	discharge at home											0	Yes	No	No	No	No	No	655.07	333.8	264.4	45	15	11	0	0	69.4
79760	1805	No	262	No	Female	61		No	Life-threatening	Yes	No	No	No	Sommer	Yes	Internal medicine	2014-07-14	2	249	1	Evening (5pm to 10pm)	hospital admission											4	No	No	No	No	No	No	1235.19	872	606.4	114.8	30	11	97.6	168	0
93981	1806	No	539	No	Female	33		No	Urgent	No	Yes	Yes	No	Fall	Yes	Ear-Nose-Throat	2014-12-05	0.2	172	5	Night (10pm to 6 am)	discharge at home											0	No	No	No	No	No	No	381.77	156	63.4	15	0	11	35.2	57.4	0
39823	1807	No	411	No	Male	49		No	Urgent	No	Yes	No	Yes	Spring	No	Ophthalmology	2013-05-18	0	38	6	Day (6am to 5 pm)	discharge at home											0	No	No	No	No	No	No	166.14	44.4	44.4	15	0	0	0	0	0
1609	1808	Yes	638	No	Male	47	walk-In	No	Urgent	No	Yes	No	No	Fall	Yes	Surgery	2013-10-22	0.2	273	2	Day (6am to 5 pm)	not specified	No	No				12					0	No	No	No	No	No	No	181.28	0	0	0	0	0	0	0	0
75787	1808	No	638	No	Male	47		No	Urgent	No	Yes	No	No	Spring	No	Surgery	2014-06-05	0.2	190	4	Day (6am to 5 pm)	discharge at home											0	No	No	No	No	No	No	576.38	326.6	326.6	45	35	11	0	0	0
2141	1808	Yes	1168	No	Male	48	walk-In	No	Urgent	No	Yes	No	No	Winter	Yes	Surgery	2014-12-22	0.8	1130	1	Day (6am to 5 pm)	discharge at home	2	No	24								0	Yes	Yes	No	No	No	No	1722.21	993	362	50	40	20	35.2	425.6	170.2
2180	1808	Yes	1207	No	Male	48	walk-In	No	Urgent	No	Yes	No	No	Winter	Yes	Surgery	2015-02-02	3	297	1	Day (6am to 5 pm)	hospital admission	Yes	Direct	13	28							0	Yes	Yes	No	No	No	No	838.32	589	264.4	45	15	11	64	62	198.8
86957	1812	No	288	No	Female	56		No	Urgent	No	No	No	No	Fall	Yes	Ear-Nose-Throat	2014-09-23	0.2	131	2	Day (6am to 5 pm)	discharge at home											1	No	No	No	No	No	No	170.9	35.2	0	0	0	0	35.2	0	0
87040	1812	No	975	No	Female	56		No	Semi-urgent	No	No	No	No	Fall	No	Ear-Nose-Throat	2014-09-24	0	90	3	Day (6am to 5 pm)	discharge at home											1	No	No	No	No	No	No	84.73	35.2	0	0	0	0	35.2	0	0
[truncated: 3,389 more rows]
